# Supplementary material for: Cinnamyl 2-oxo-2H-chromene-3-carboxyl­ate
Source: Acta Crystallogr Sect E Struct Rep Online. 2009 Nov 4;65(Pt 12):o2991. doi: 10.1107/S1600536809045644 (PMC2972065; doi:10.1107/S1600536809045644)
Supplement: Supplementary file 1 [file e-65-o2991-sup1.cif]

##############################################################################
###                                                                        ###
###        Electronic paper (Acta Crystallographica Section E)             ###
###                                                                        ###
##############################################################################
#                                                                            #
# This CIF contains the data in a paper accepted for publication in Acta     #
# Crystallographica Section E. It conforms to the requirements of Notes      #
# for Authors for Section E, and has been peer reviewed under the auspices   #
# of the IUCr Commission on Journals.                                        #
#                                                                            #
# Full details of the Crystallographic Information File format               #
# are given in the paper "The Crystallographic Information File (CIF):       #
# a New Standard Archive File for Crystallography" by S. R. Hall, F. H.      #
# Allen and I. D. Brown [Acta Cryst. (1991), A47, 655-685].                  #
#                                                                            #
# The current version of the core CIF dictionary is obtainable from          #
# ftp://ftp.iucr.org/pub/cif_core.dic. The current version number is 2.4.    #
#                                                                            #
# Software is freely available for graphical display of the structure(s) in  #
# this CIF.  For information consult the CIF home page http://www.iucr.org/  #
# cif/home.html                                                              #
#                                                                            #
# This file may be used for bona fide research purposes within the           #
# scientific community so long as proper attribution is given to the journal # 
# article from which it was obtained.                                        #
#                                                                            #
##############################################################################
                                             
data_I
_audit_creation_method     SHELXL-97
_chemical_name_systematic
;
Cinnamyl 2-oxo-2<i>H</i>-chromene-3-carboxylate
;
_chemical_name_common     ?
_chemical_formula_moiety     'C19 H14 O4'
_chemical_formula_sum     'C19 H14 O4'
_chemical_formula_iupac     'C19 H14 O4'
_chemical_formula_weight     306.30
_chemical_melting_point     ?
_symmetry_cell_setting     monoclinic
_symmetry_space_group_name_H-M     'P 21/n'
_symmetry_space_group_name_Hall     '-P 2yn'
loop_
    _symmetry_equiv_pos_as_xyz
    'x, y, z'
    '-x+1/2, y+1/2, -z+1/2'
    '-x, -y, -z'
    'x-1/2, -y-1/2, z-1/2'
_cell_length_a     5.7026(11)
_cell_length_b     8.2969(17)
_cell_length_c     31.693(6)
_cell_angle_alpha     90.00
_cell_angle_beta     92.96(3)
_cell_angle_gamma     90.00
_cell_volume     1497.5(5)
_cell_formula_units_Z     4
_cell_measurement_reflns_used     378
_cell_measurement_theta_min     1.29
_cell_measurement_theta_max     25.00
_cell_measurement_temperature     291(2)
_exptl_crystal_description     block
_exptl_crystal_colour     colourless
_exptl_crystal_size_max     0.20
_exptl_crystal_size_mid     0.18
_exptl_crystal_size_min     0.18
_exptl_crystal_density_diffrn     1.359
_exptl_crystal_density_meas     ?
_exptl_crystal_density_method     'not measured'
_exptl_crystal_F_000     640
_exptl_absorpt_coefficient_mu     0.095
_exptl_absorpt_correction_type     multi-scan
_exptl_absorpt_process_details     '(ABSCOR; Higashi, 1995)'
_exptl_absorpt_correction_T_min     0.9812
_exptl_absorpt_correction_T_max     0.9830
_exptl_special_details
;
;
_diffrn_ambient_temperature     291(2)
_diffrn_radiation_type     MoK\a
_diffrn_radiation_wavelength     0.71073
_diffrn_radiation_source     'fine-focus sealed tube'
_diffrn_radiation_monochromator     graphite
_diffrn_measurement_device_type     'Rigaku R-AXIS-IV'
_diffrn_measurement_method     'Oscillation  frames'
_diffrn_detector_area_resol_mean     0
_diffrn_reflns_number     4266
_diffrn_reflns_av_R_equivalents     0.0599
_diffrn_reflns_av_sigmaI/netI     0.0569
_diffrn_reflns_theta_min     1.29
_diffrn_reflns_theta_max     25.00
_diffrn_reflns_theta_full     25.00
_diffrn_measured_fraction_theta_max     0.947
_diffrn_measured_fraction_theta_full     0.947
_diffrn_reflns_limit_h_min     0
_diffrn_reflns_limit_h_max     6
_diffrn_reflns_limit_k_min     -9
_diffrn_reflns_limit_k_max     9
_diffrn_reflns_limit_l_min     -37
_diffrn_reflns_limit_l_max     37
_diffrn_standards_number     0
_diffrn_standards_interval_count     0
_diffrn_standards_interval_time     0
_diffrn_standards_decay_%     0
_refine_special_details
;
Refinement of <i>F</i>^2^ against ALL reflections. The weighted <i>R</i>-factor
<i>wR</i> and goodness of fit <i>S</i> are based on <i>F</i>^2^, conventional
<i>R</i>-factors <i>R</i> are based on <i>F</i>, with <i>F</i> set to zero for
negative <i>F</i>^2^. The threshold expression of <i>F</i>^2^ >
\s(<i>F</i>^2^) is used only for calculating <i>R</i>-factors(gt) <i>etc</i>.
and is not relevant to the choice of reflections for refinement.
<i>R</i>-factors based on <i>F</i>^2^ are statistically about twice as large
as those based on <i>F</i>, and <i>R</i>- factors based on ALL data will be
even larger.
;
_reflns_number_total     2485
_reflns_number_gt     2002
_reflns_threshold_expression     I>2\s(I)
_refine_ls_structure_factor_coef     Fsqd
_refine_ls_matrix_type     full
_refine_ls_R_factor_all     0.0743
_refine_ls_R_factor_gt     0.0583
_refine_ls_wR_factor_gt     0.1357
_refine_ls_wR_factor_ref     0.1467
_refine_ls_goodness_of_fit_ref     1.076
_refine_ls_restrained_S_all     1.076
_refine_ls_number_reflns     2485
_refine_ls_number_parameters     209
_refine_ls_number_restraints     0
_refine_ls_hydrogen_treatment     constr
_refine_ls_weighting_scheme     calc
_refine_ls_weighting_details
              'w=1/[\s^2^(Fo^2^)+(0.0708P)^2^+0.2535P] where P=(Fo^2^+2Fc^2^)/3'
_atom_sites_solution_hydrogens     geom
_atom_sites_solution_primary     direct
_atom_sites_solution_secondary     difmap
_refine_ls_shift/su_max     0.000
_refine_ls_shift/su_mean     0.000
_refine_diff_density_max     0.243
_refine_diff_density_min     -0.225
_refine_ls_extinction_method     'SHELXL97 (Sheldrick, 2008)'
_refine_ls_extinction_coef     0.044(4)
_refine_ls_extinction_expression
                                  'Fc^*^=kFc[1+0.001xFc^2^\l^3^/sin(2\q)]^-1/4^'
loop_
    _atom_type_symbol
    _atom_type_description
    _atom_type_scat_dispersion_real
    _atom_type_scat_dispersion_imag
    _atom_type_scat_source
    'C' 'C' 0.0033 0.0016
                         'International Tables Vol C Tables 4.2.6.8 and 6.1.1.4'
    'H' 'H' 0.0000 0.0000
                         'International Tables Vol C Tables 4.2.6.8 and 6.1.1.4'
    'O' 'O' 0.0106 0.0060
                         'International Tables Vol C Tables 4.2.6.8 and 6.1.1.4'
_computing_data_collection     'R-AXIS (Rigaku, 1997)'
_computing_cell_refinement     'R-AXIS (Rigaku, 1997)'
_computing_data_reduction     'R-AXIS (Rigaku, 1997)'
_computing_structure_solution     'SHELXS97 (Sheldrick, 2008)'
_computing_structure_refinement     'SHELXL97 (Sheldrick, 2008)'
_computing_molecular_graphics
;
PLATON (Spek, 2009) and DIAMOND (Brandenburg, 2005)
;
_computing_publication_material
;
TEXSAN (Molecular Structure Corporation & Rigaku, 2000)
;
loop_
    _atom_site_type_symbol
    _atom_site_label
    _atom_site_fract_x
    _atom_site_fract_y
    _atom_site_fract_z
    _atom_site_U_iso_or_equiv
    _atom_site_adp_type
    _atom_site_calc_flag
    _atom_site_refinement_flags
    _atom_site_occupancy
    _atom_site_disorder_assembly
    _atom_site_disorder_group
    O O1 -0.2090(3) 0.32886(19) 0.02988(4) 0.0567(4) Uani d . 1 . .
    O O2 -0.1217(3) 0.2749(2) 0.09679(5) 0.0696(5) Uani d . 1 . .
    O O3 0.4778(3) 0.0109(2) 0.06191(4) 0.0638(5) Uani d . 1 . .
    O O4 0.2725(3) 0.09462(19) 0.11589(4) 0.0534(4) Uani d . 1 . .
    C C1 -0.1652(4) 0.3240(3) -0.01256(6) 0.0470(5) Uani d . 1 . .
    C C2 -0.3243(4) 0.4004(3) -0.04038(7) 0.0621(6) Uani d . 1 . .
    H H2A -0.4552 0.4528 -0.0306 0.075 Uiso calc R 1 . .
    C C3 -0.2838(5) 0.3967(3) -0.08278(7) 0.0638(7) Uani d . 1 . .
    H H3A -0.3886 0.4483 -0.1018 0.077 Uiso calc R 1 . .
    C C4 -0.0916(4) 0.3184(3) -0.09790(7) 0.0623(7) Uani d . 1 . .
    H H4A -0.0674 0.3179 -0.1267 0.075 Uiso calc R 1 . .
    C C5 0.0644(4) 0.2410(3) -0.07000(6) 0.0557(6) Uani d . 1 . .
    H H5A 0.1928 0.1867 -0.0801 0.067 Uiso calc R 1 . .
    C C6 0.0297(3) 0.2440(2) -0.02644(6) 0.0438(5) Uani d . 1 . .
    C C7 0.1821(4) 0.1682(3) 0.00463(6) 0.0445(5) Uani d . 1 . .
    H H7A 0.3137 0.1139 -0.0041 0.053 Uiso calc R 1 . .
    C C8 0.1425(3) 0.1722(2) 0.04622(6) 0.0421(5) Uani d . 1 . .
    C C9 -0.0628(4) 0.2578(3) 0.06115(6) 0.0493(5) Uani d . 1 . .
    C C10 0.3154(4) 0.0854(3) 0.07502(6) 0.0451(5) Uani d . 1 . .
    C C11 0.4328(4) 0.0061(3) 0.14417(6) 0.0581(6) Uani d . 1 . .
    H H11A 0.5829 0.0613 0.1468 0.070 Uiso calc R 1 . .
    H H11B 0.4586 -0.1009 0.1329 0.070 Uiso calc R 1 . .
    C C12 0.3306(4) -0.0062(3) 0.18634(6) 0.0532(6) Uani d . 1 . .
    H H12A 0.4147 -0.0667 0.2067 0.064 Uiso calc R 1 . .
    C C13 0.1334(4) 0.0596(3) 0.19788(6) 0.0483(5) Uani d . 1 . .
    H H13A 0.0479 0.1190 0.1775 0.058 Uiso calc R 1 . .
    C C14 0.0349(4) 0.0481(2) 0.24006(6) 0.0448(5) Uani d . 1 . .
    C C15 -0.1666(4) 0.1337(3) 0.24838(7) 0.0557(6) Uani d . 1 . .
    H H15A -0.2359 0.1990 0.2274 0.067 Uiso calc R 1 . .
    C C16 -0.2664(4) 0.1240(3) 0.28701(7) 0.0643(7) Uani d . 1 . .
    H H16A -0.4015 0.1826 0.2918 0.077 Uiso calc R 1 . .
    C C17 -0.1661(4) 0.0276(3) 0.31857(7) 0.0610(7) Uani d . 1 . .
    H H17A -0.2350 0.0190 0.3444 0.073 Uiso calc R 1 . .
    C C18 0.0363(5) -0.0556(3) 0.31136(7) 0.0592(6) Uani d . 1 . .
    H H18A 0.1065 -0.1187 0.3327 0.071 Uiso calc R 1 . .
    C C19 0.1365(4) -0.0463(3) 0.27266(6) 0.0530(6) Uani d . 1 . .
    H H19A 0.2733 -0.1036 0.2682 0.064 Uiso calc R 1 . .
loop_
    _atom_site_aniso_label
    _atom_site_aniso_U_11
    _atom_site_aniso_U_22
    _atom_site_aniso_U_33
    _atom_site_aniso_U_12
    _atom_site_aniso_U_13
    _atom_site_aniso_U_23
    O1 0.0587(9) 0.0672(10) 0.0450(8) 0.0205(8) 0.0100(7) -0.0005(7)
    O2 0.0735(11) 0.0936(13) 0.0434(8) 0.0265(10) 0.0188(8) -0.0040(8)
    O3 0.0654(10) 0.0836(12) 0.0431(8) 0.0282(9) 0.0102(7) -0.0002(8)
    O4 0.0606(9) 0.0657(10) 0.0341(7) 0.0156(8) 0.0053(6) -0.0006(7)
    C1 0.0493(12) 0.0461(12) 0.0459(11) 0.0017(10) 0.0064(9) 0.0010(9)
    C2 0.0594(14) 0.0684(16) 0.0585(14) 0.0179(12) 0.0030(11) 0.0045(12)
    C3 0.0639(15) 0.0732(16) 0.0535(13) 0.0069(13) -0.0047(11) 0.0118(12)
    C4 0.0654(15) 0.0820(18) 0.0397(12) -0.0056(13) 0.0043(10) 0.0094(11)
    C5 0.0543(13) 0.0722(16) 0.0412(11) 0.0038(11) 0.0089(10) 0.0023(11)
    C6 0.0452(12) 0.0473(11) 0.0394(10) -0.0008(9) 0.0069(9) 0.0009(9)
    C7 0.0449(11) 0.0473(12) 0.0421(11) 0.0058(9) 0.0098(8) -0.0009(9)
    C8 0.0484(11) 0.0415(11) 0.0370(10) 0.0023(9) 0.0078(8) -0.0018(8)
    C9 0.0527(13) 0.0529(13) 0.0428(11) 0.0059(10) 0.0085(9) -0.0026(10)
    C10 0.0494(12) 0.0493(12) 0.0374(10) 0.0022(10) 0.0092(9) -0.0028(9)
    C11 0.0596(14) 0.0747(15) 0.0396(11) 0.0136(12) -0.0006(10) -0.0011(11)
    C12 0.0599(14) 0.0633(14) 0.0360(10) 0.0072(11) -0.0022(9) 0.0020(10)
    C13 0.0534(13) 0.0513(12) 0.0398(10) 0.0007(10) -0.0027(9) 0.0028(9)
    C14 0.0460(12) 0.0469(11) 0.0412(10) -0.0055(9) -0.0008(9) -0.0016(9)
    C15 0.0502(12) 0.0658(14) 0.0505(12) 0.0030(11) -0.0015(10) 0.0049(11)
    C16 0.0529(14) 0.0815(18) 0.0593(14) 0.0091(13) 0.0096(11) -0.0045(13)
    C17 0.0665(15) 0.0762(17) 0.0413(12) -0.0027(13) 0.0130(10) -0.0016(11)
    C18 0.0770(16) 0.0593(14) 0.0410(11) 0.0070(13) 0.0004(10) 0.0015(10)
    C19 0.0620(14) 0.0541(13) 0.0429(11) 0.0086(11) 0.0017(10) 0.0006(10)
_geom_special_details
;
All e.s.d.'s (except the e.s.d. in the dihedral angle between two l.s. planes)
are estimated using the full covariance matrix. The cell e.s.d.'s are taken
into account individually in the estimation of e.s.d.'s in distances, angles
and torsion angles; correlations between e.s.d.'s in cell parameters are only
used when they are defined by crystal symmetry. An approximate (isotropic)
treatment of cell e.s.d.'s is used for estimating e.s.d.'s involving l.s.
planes.
;
loop_
    _geom_bond_atom_site_label_1
    _geom_bond_atom_site_label_2
    _geom_bond_site_symmetry_2
    _geom_bond_distance
    _geom_bond_publ_flag
    O1 C1 . 1.381(2) ?
    O1 C9 . 1.393(3) ?
    O2 C9 . 1.203(2) ?
    O3 C10 . 1.205(2) ?
    O4 C10 . 1.333(2) ?
    O4 C11 . 1.447(3) ?
    C1 C6 . 1.385(3) ?
    C1 C2 . 1.386(3) ?
    C2 C3 . 1.375(3) ?
    C2 H2A . 0.9300 ?
    C3 C4 . 1.381(4) ?
    C3 H3A . 0.9300 ?
    C4 C5 . 1.380(3) ?
    C4 H4A . 0.9300 ?
    C5 C6 . 1.405(3) ?
    C5 H5A . 0.9300 ?
    C6 C7 . 1.426(3) ?
    C7 C8 . 1.349(3) ?
    C7 H7A . 0.9300 ?
    C8 C9 . 1.469(3) ?
    C8 C10 . 1.494(3) ?
    C11 C12 . 1.489(3) ?
    C11 H11A . 0.9700 ?
    C11 H11B . 0.9700 ?
    C12 C13 . 1.319(3) ?
    C12 H12A . 0.9300 ?
    C13 C14 . 1.480(3) ?
    C13 H13A . 0.9300 ?
    C14 C15 . 1.388(3) ?
    C14 C19 . 1.398(3) ?
    C15 C16 . 1.379(3) ?
    C15 H15A . 0.9300 ?
    C16 C17 . 1.382(3) ?
    C16 H16A . 0.9300 ?
    C17 C18 . 1.374(4) ?
    C17 H17A . 0.9300 ?
    C18 C19 . 1.382(3) ?
    C18 H18A . 0.9300 ?
    C19 H19A . 0.9300 ?
loop_
    _geom_angle_atom_site_label_1
    _geom_angle_atom_site_label_2
    _geom_angle_atom_site_label_3
    _geom_angle_site_symmetry_1
    _geom_angle_site_symmetry_3
    _geom_angle
    _geom_angle_publ_flag
    C1 O1 C9 . . 123.31(16) ?
    C10 O4 C11 . . 115.52(16) ?
    O1 C1 C6 . . 120.76(18) ?
    O1 C1 C2 . . 117.44(19) ?
    C6 C1 C2 . . 121.8(2) ?
    C3 C2 C1 . . 118.3(2) ?
    C3 C2 H2A . . 120.9 ?
    C1 C2 H2A . . 120.9 ?
    C2 C3 C4 . . 121.7(2) ?
    C2 C3 H3A . . 119.1 ?
    C4 C3 H3A . . 119.1 ?
    C5 C4 C3 . . 119.6(2) ?
    C5 C4 H4A . . 120.2 ?
    C3 C4 H4A . . 120.2 ?
    C4 C5 C6 . . 120.2(2) ?
    C4 C5 H5A . . 119.9 ?
    C6 C5 H5A . . 119.9 ?
    C1 C6 C5 . . 118.45(19) ?
    C1 C6 C7 . . 117.54(18) ?
    C5 C6 C7 . . 124.00(19) ?
    C8 C7 C6 . . 122.51(18) ?
    C8 C7 H7A . . 118.7 ?
    C6 C7 H7A . . 118.7 ?
    C7 C8 C9 . . 120.19(18) ?
    C7 C8 C10 . . 116.55(18) ?
    C9 C8 C10 . . 123.26(17) ?
    O2 C9 O1 . . 115.64(19) ?
    O2 C9 C8 . . 128.7(2) ?
    O1 C9 C8 . . 115.68(17) ?
    O3 C10 O4 . . 123.20(19) ?
    O3 C10 C8 . . 122.10(18) ?
    O4 C10 C8 . . 114.69(17) ?
    O4 C11 C12 . . 109.07(18) ?
    O4 C11 H11A . . 109.9 ?
    C12 C11 H11A . . 109.9 ?
    O4 C11 H11B . . 109.9 ?
    C12 C11 H11B . . 109.9 ?
    H11A C11 H11B . . 108.3 ?
    C13 C12 C11 . . 126.8(2) ?
    C13 C12 H12A . . 116.6 ?
    C11 C12 H12A . . 116.6 ?
    C12 C13 C14 . . 126.4(2) ?
    C12 C13 H13A . . 116.8 ?
    C14 C13 H13A . . 116.8 ?
    C15 C14 C19 . . 117.52(19) ?
    C15 C14 C13 . . 119.69(19) ?
    C19 C14 C13 . . 122.79(19) ?
    C16 C15 C14 . . 121.5(2) ?
    C16 C15 H15A . . 119.2 ?
    C14 C15 H15A . . 119.2 ?
    C15 C16 C17 . . 120.1(2) ?
    C15 C16 H16A . . 119.9 ?
    C17 C16 H16A . . 119.9 ?
    C18 C17 C16 . . 119.4(2) ?
    C18 C17 H17A . . 120.3 ?
    C16 C17 H17A . . 120.3 ?
    C17 C18 C19 . . 120.6(2) ?
    C17 C18 H18A . . 119.7 ?
    C19 C18 H18A . . 119.7 ?
    C18 C19 C14 . . 120.8(2) ?
    C18 C19 H19A . . 119.6 ?
    C14 C19 H19A . . 119.6 ?
loop_
    _geom_torsion_atom_site_label_1
    _geom_torsion_atom_site_label_2
    _geom_torsion_atom_site_label_3
    _geom_torsion_atom_site_label_4
    _geom_torsion_site_symmetry_1
    _geom_torsion_site_symmetry_2
    _geom_torsion_site_symmetry_3
    _geom_torsion_site_symmetry_4
    _geom_torsion
    _geom_torsion_publ_flag
    C9 O1 C1 C6 . . . . 0.9(3) ?
    C9 O1 C1 C2 . . . . -179.7(2) ?
    O1 C1 C2 C3 . . . . -180.0(2) ?
    C6 C1 C2 C3 . . . . -0.5(4) ?
    C1 C2 C3 C4 . . . . 0.5(4) ?
    C2 C3 C4 C5 . . . . 0.2(4) ?
    C3 C4 C5 C6 . . . . -1.0(4) ?
    O1 C1 C6 C5 . . . . 179.21(19) ?
    C2 C1 C6 C5 . . . . -0.2(3) ?
    O1 C1 C6 C7 . . . . -0.2(3) ?
    C2 C1 C6 C7 . . . . -179.6(2) ?
    C4 C5 C6 C1 . . . . 1.0(3) ?
    C4 C5 C6 C7 . . . . -179.7(2) ?
    C1 C6 C7 C8 . . . . -0.1(3) ?
    C5 C6 C7 C8 . . . . -179.4(2) ?
    C6 C7 C8 C9 . . . . -0.4(3) ?
    C6 C7 C8 C10 . . . . 179.19(19) ?
    C1 O1 C9 O2 . . . . 178.6(2) ?
    C1 O1 C9 C8 . . . . -1.4(3) ?
    C7 C8 C9 O2 . . . . -178.9(2) ?
    C10 C8 C9 O2 . . . . 1.5(4) ?
    C7 C8 C9 O1 . . . . 1.1(3) ?
    C10 C8 C9 O1 . . . . -178.51(18) ?
    C11 O4 C10 O3 . . . . -1.0(3) ?
    C11 O4 C10 C8 . . . . 177.69(18) ?
    C7 C8 C10 O3 . . . . -2.4(3) ?
    C9 C8 C10 O3 . . . . 177.2(2) ?
    C7 C8 C10 O4 . . . . 178.87(18) ?
    C9 C8 C10 O4 . . . . -1.5(3) ?
    C10 O4 C11 C12 . . . . -166.07(19) ?
    O4 C11 C12 C13 . . . . -3.8(3) ?
    C11 C12 C13 C14 . . . . -179.2(2) ?
    C12 C13 C14 C15 . . . . 175.4(2) ?
    C12 C13 C14 C19 . . . . -4.5(3) ?
    C19 C14 C15 C16 . . . . -1.2(3) ?
    C13 C14 C15 C16 . . . . 178.8(2) ?
    C14 C15 C16 C17 . . . . 0.0(4) ?
    C15 C16 C17 C18 . . . . 1.4(4) ?
    C16 C17 C18 C19 . . . . -1.5(4) ?
    C17 C18 C19 C14 . . . . 0.2(4) ?
    C15 C14 C19 C18 . . . . 1.1(3) ?
    C13 C14 C19 C18 . . . . -178.9(2) ?
loop_
    _geom_hbond_atom_site_label_D
    _geom_hbond_atom_site_label_H
    _geom_hbond_atom_site_label_A
    _geom_hbond_site_symmetry_A
    _geom_hbond_distance_DH
    _geom_hbond_distance_HA
    _geom_hbond_distance_DA
    _geom_hbond_angle_DHA
    _geom_hbond_publ_flag
    C5 H5A O3 3_655 0.93 2.54 3.344(3) 145 y
    C7 H7A O3 3_655 0.93 2.46 3.292(3) 149 y
data_global
_journal_date_recd_electronic     2009-10-08
_journal_date_accepted     2009-10-30
_journal_name_full     'Acta Crystallographica, Section E'
_journal_year     2009
_journal_volume     65
_journal_issue     12
_journal_page_first     o2991
_journal_page_last     o2991
_journal_paper_category     QO
_journal_coeditor_code     SI2212
_publ_contact_author_name     'Cui-Lian Xu'
_publ_contact_author_address
;College of Sciences
Henan Agricultural University
Zhengzhou 450002
People's Republic of China
;
_publ_contact_author_email     xucuilian666@126.com
_publ_contact_author_fax     '86 371 63558130'
_publ_contact_author_phone     '86 371 63558138'
_publ_section_title
;
Cinnamyl 2-oxo-2<i>H</i>-chromene-3-carboxylate
;
loop_
    _publ_author_name
    _publ_author_address
    'Xu, Cui-Lian'
;College of Sciences
Henan Agricultural University
Zhengzhou 450002
People's Republic of China
;
    'Yang, Nan'
;College of Tobacco
Henan Agricultural University
Zhengzhou 450002
People's Republic of China
;
    'Yang, Guo-Yu'
;College of Sciences
Henan Agricultural University
Zhengzhou 450002
People's Republic of China
;
    'Fan, Su-Fang'
;College of Sciences
Henan Agricultural University
Zhengzhou 450002
People's Republic of China
;
    'Niu, Cao-Yuan'
;College of Sciences
Henan Agricultural University
Zhengzhou 450002
People's Republic of China
;
