# Supplementary material for: Cinnamyl 2-oxo-2H-chromene-3-carboxyl­ate
Source: Acta Crystallogr Sect E Struct Rep Online. 2009 Nov 4;65(Pt 12):o2991. doi: 10.1107/S1600536809045644 (PMC2972065; doi:10.1107/S1600536809045644)
Supplement: Supplementary file 2 [file e-65-o2991-Isup2.hkl]

# 
# h,k,l, Fc-squared, Fo-squared, sigma(Fo-squared) and status flag 
# 
data_I
_shelx_title ' A in P2(1)/n' 
_shelx_refln_list_code          4 
_shelx_F_calc_maximum      183.34 
_exptl_crystal_F_000       640.00 
_reflns_d_resolution_high  0.8410 
 
loop_ 
 _symmetry_equiv_pos_as_xyz 
 'x, y, z' 
 '-x+1/2, y+1/2, -z+1/2' 
 '-x, -y, -z' 
 'x-1/2, -y-1/2, z-1/2' 
 
_cell_length_a     5.7026 
_cell_length_b     8.2969 
_cell_length_c    31.6931 
_cell_angle_alpha  90.000 
_cell_angle_beta   92.957 
_cell_angle_gamma  90.000 
 
_shelx_F_squared_multiplier     1.000 
 
loop_ 
 _refln_index_h 
 _refln_index_k 
 _refln_index_l 
 _refln_F_squared_calc 
 _refln_F_squared_meas 
 _refln_F_squared_sigma 
 _refln_observed_status 
   2   0   0     1010.58      880.29      5.79 o 
   4   0   0        7.26        8.01      2.70 o 
   6   0   0       78.65       69.83      5.93 o 
   1   1   0      141.14      109.03      5.39 o 
   2   1   0      676.67      603.13      7.16 o 
   3   1   0      197.86      210.15     11.85 o 
   4   1   0       45.72       47.01      2.87 o 
   5   1   0        9.58       14.44      3.33 o 
   6   1   0        4.32        0.62      3.74 o 
   0   2   0     1108.33     1001.64      2.07 o 
   1   2   0     8031.21     9488.44     66.88 o 
   2   2   0        1.92        5.14      1.56 o 
   3   2   0       36.02       30.85     11.91 o 
   4   2   0       53.09       49.27      4.67 o 
   5   2   0       13.46       11.97      1.98 o 
   6   2   0       20.30       24.78      2.92 o 
   1   3   0        2.60        0.21      1.56 o 
   2   3   0       70.14       67.38      4.63 o 
   3   3   0       51.61       50.70      3.59 o 
   4   3   0        8.21        8.44      3.02 o 
   5   3   0        6.65       10.91      3.28 o 
   6   3   0        6.41        9.99      2.90 o 
   0   4   0      209.79      216.28      0.94 o 
   1   4   0      556.59      550.15     17.73 o 
   2   4   0     3176.99     3463.13    195.49 o 
   3   4   0      200.63      187.01      7.35 o 
   4   4   0        2.72        1.87      3.12 o 
   5   4   0       26.52       27.34      3.07 o 
   6   4   0        7.24       11.12      3.86 o 
   1   5   0      488.37      491.61     21.03 o 
   3   5   0        4.01        1.87      1.77 o 
   4   5   0       13.82       12.12      2.44 o 
   5   5   0        3.44        5.35      2.77 o 
   1   6   0        9.53        9.69      1.13 o 
   2   6   0       32.21       30.14      3.22 o 
   3   6   0       20.33        8.34      3.69 o 
   4   6   0       49.43       39.25      3.95 o 
   5   6   0       16.36       15.02      2.35 o 
   1   7   0       75.50       80.68      2.18 o 
   2   7   0        1.33        3.33      2.13 o 
   3   7   0       27.53       25.93      1.76 o 
   4   7   0        0.39        2.84      1.67 o 
   0   8   0        3.64        6.13      3.95 o 
   1   8   0       38.54       45.23      3.28 o 
   2   8   0       16.33       12.82      1.71 o 
   3   8   0        3.07        5.06      1.87 o 
   1   9   0       68.82       73.35      2.04 o 
   2   9   0        0.60        3.59      2.81 o 
  -5   0   1       43.32       31.83     11.65 o 
  -3   0   1       30.15       35.58      1.98 o 
  -1   0   1     7221.83     5874.26    220.54 o 
   1   0   1       13.26       14.26      0.94 o 
   3   0   1     1195.93     1044.58     12.68 o 
   5   0   1      117.43      116.22      7.60 o 
  -6   1   1        0.00        5.58      2.24 o 
  -5   1   1        3.93        6.28      1.53 o 
  -4   1   1      210.37      197.79     12.52 o 
  -3   1   1       84.92       94.05      2.08 o 
  -2   1   1      328.28      329.90      9.07 o 
  -1   1   1      666.24      709.05     36.82 o 
   0   1   1      532.89      505.36     13.38 o 
   1   1   1      145.70      134.36     10.47 o 
   2   1   1      400.26      353.34     10.47 o 
   3   1   1      256.61      245.85      3.38 o 
   4   1   1       22.50       26.27      1.62 o 
   5   1   1        3.61        4.22      1.77 o 
   6   1   1        7.97        8.21      4.99 o 
  -6   2   1       19.71       18.99      2.50 o 
  -5   2   1        2.54        2.33      1.43 o 
  -4   2   1        0.01        0.42      2.29 o 
  -3   2   1     1032.50      793.20     84.73 o 
  -2   2   1     3689.51     3920.73     31.74 o 
  -1   2   1     4790.98     5730.04    777.51 o 
   0   2   1     6806.39     7319.10    347.84 o 
   1   2   1    33614.88    32689.34    657.40 o 
   2   2   1        7.51        2.82      1.40 o 
   3   2   1      125.31      139.66     10.68 o 
   4   2   1       57.43       59.35      2.74 o 
   5   2   1      134.77      127.80     12.08 o 
   6   2   1        1.59        7.90      2.91 o 
  -6   3   1        9.73        6.67      2.07 o 
  -5   3   1        3.94        1.87      1.98 o 
  -4   3   1       53.10       60.76      4.08 o 
  -3   3   1        8.90        8.46      2.60 o 
  -2   3   1       25.05       30.62      3.39 o 
  -1   3   1      336.99      333.80     20.52 o 
   0   3   1     2247.39     2201.94     70.75 o 
   1   3   1      686.76      703.88     27.22 o 
   2   3   1       99.69       98.16      2.37 o 
   3   3   1        6.82        4.49      2.50 o 
   5   3   1        3.36        5.42      1.96 o 
   6   3   1        0.83        5.83      2.18 o 
  -6   4   1       19.72       22.27      3.45 o 
  -5   4   1        0.08        3.69      2.77 o 
  -4   4   1       75.08       81.91     13.58 o 
  -3   4   1        1.28        4.87      1.82 o 
  -2   4   1      790.11      735.36     35.56 o 
  -1   4   1       79.45       88.39      5.36 o 
   0   4   1      279.98      291.25      7.69 o 
   1   4   1       65.22       74.16      7.50 o 
   2   4   1     1705.72     1449.97    305.66 o 
   3   4   1        1.93        3.10      1.61 o 
   4   4   1      352.17      352.56     44.35 o 
   6   4   1       11.83       12.19      3.54 o 
  -5   5   1       17.92       18.01      2.07 o 
  -4   5   1        0.31        1.91      2.15 o 
  -3   5   1        0.00        3.02      2.50 o 
  -2   5   1       15.81       14.34      1.06 o 
  -1   5   1       27.08       28.01      2.39 o 
   0   5   1        1.92        1.87      1.46 o 
   1   5   1       36.78       36.94      2.13 o 
   2   5   1      277.72      234.24      6.01 o 
   3   5   1        1.90        3.84      1.77 o 
   4   5   1        9.46       11.53      3.69 o 
   5   5   1        2.41        3.22      3.38 o 
  -5   6   1       49.33       64.53      3.59 o 
  -4   6   1        5.30       10.40      2.91 o 
  -3   6   1      212.01      203.82      8.60 o 
  -2   6   1       44.90       42.38      2.08 o 
  -1   6   1       98.53      114.95      3.85 o 
   0   6   1       67.66       74.73      1.43 o 
   1   6   1        1.53        1.66      1.46 o 
   2   6   1      518.24      535.99      8.33 o 
   3   6   1      941.33      930.45     35.10 o 
   5   6   1       32.43       43.81      4.83 o 
  -3   7   1        8.83        6.14      2.05 o 
  -2   7   1       29.16       28.21      1.78 o 
  -1   7   1        0.47        2.58      1.10 o 
   0   7   1       18.25       22.82      1.20 o 
   1   7   1        0.72        3.41      3.22 o 
   2   7   1      256.20      266.92     19.51 o 
   3   7   1        0.54        2.60      2.70 o 
   4   7   1        0.05        7.27      4.37 o 
  -3   8   1       21.57       17.09      2.55 o 
  -2   8   1       11.09       17.03      5.77 o 
  -1   8   1       56.59       62.47      4.58 o 
   0   8   1        0.59        3.12      1.37 o 
   1   8   1       23.93       29.67      1.40 o 
   2   8   1      204.56      195.84      8.03 o 
   3   8   1      120.63       97.83      8.22 o 
  -2   9   1       16.21       21.28      6.81 o 
  -1   9   1        2.76        3.19      1.66 o 
   0   9   1        0.63        6.86      2.50 o 
   2   9   1       59.40       52.01      2.19 o 
  -6   0   2       80.52       79.30      6.35 o 
  -4   0   2       31.28       33.29      1.87 o 
  -2   0   2     4113.98     4179.69     44.21 o 
   0   0   2     4480.44     4019.75     15.48 o 
   2   0   2     2622.43     2078.99      9.19 o 
   4   0   2       37.61       34.44      1.87 o 
   6   0   2      201.83      170.07     18.55 o 
  -6   1   2        4.30        7.23      2.79 o 
  -5   1   2        3.44        3.48      1.72 o 
  -4   1   2       23.82       17.26      2.15 o 
  -3   1   2       45.99       43.75      5.88 o 
  -2   1   2      258.77      278.91     37.35 o 
  -1   1   2       12.88       13.40      0.99 o 
   0   1   2      664.47      654.62     36.61 o 
   1   1   2    15005.44    14914.62   1207.49 o 
   2   1   2       76.72       65.91      7.50 o 
   3   1   2        1.10        3.66      2.24 o 
   4   1   2       14.65        8.08      3.31 o 
   5   1   2        9.23        7.78      2.44 o 
   6   1   2        2.35        7.12      3.34 o 
  -6   2   2       23.36       19.54      3.77 o 
  -5   2   2        3.03        3.18      1.92 o 
  -4   2   2      138.47      128.27     11.46 o 
  -3   2   2      771.54      770.12     32.13 o 
  -2   2   2       19.89       18.41      2.81 o 
  -1   2   2    13194.04    17564.29   1864.68 o 
   0   2   2    18106.74    14106.46   1406.15 o 
   1   2   2    15942.15    18441.40    480.65 o 
   2   2   2       37.50       29.50      4.63 o 
   3   2   2        3.63        5.74      1.52 o 
   4   2   2       56.48       52.88     10.04 o 
   5   2   2      303.03      278.18     24.79 o 
   6   2   2        0.23        5.82      2.50 o 
  -6   3   2       14.73        9.07      5.46 o 
  -4   3   2      148.09      162.65      3.95 o 
  -3   3   2        0.26        2.22      1.27 o 
  -1   3   2       91.57      103.21      1.98 o 
   0   3   2      392.48      364.91      2.08 o 
   1   3   2      980.35     1026.15     95.78 o 
   2   3   2      251.51      216.30     12.34 o 
   3   3   2      409.21      392.44     23.20 o 
   4   3   2        1.46        3.08      2.08 o 
   5   3   2        1.18        3.28      2.59 o 
   6   3   2        5.81        9.94      3.44 o 
  -6   4   2       13.51       16.50      2.22 o 
  -5   4   2       22.85       26.10      3.00 o 
  -4   4   2       56.53       56.57      8.84 o 
  -3   4   2      137.79      151.49      7.76 o 
  -2   4   2      123.30      119.28      2.87 o 
  -1   4   2      460.13      458.07     27.04 o 
   1   4   2      504.13      471.47     36.47 o 
   2   4   2     1484.80     1572.87     17.24 o 
   3   4   2        7.18        6.73      1.42 o 
   4   4   2      683.77      733.97     10.38 o 
   5   4   2        7.13       10.09      3.48 o 
   6   4   2       26.19       25.67      3.05 o 
  -5   5   2        6.62        6.80      3.01 o 
  -4   5   2        4.94        8.47      2.28 o 
  -3   5   2       37.72       39.48      2.81 o 
  -2   5   2       41.50       39.37      2.71 o 
  -1   5   2        0.98        1.75      1.04 o 
   0   5   2      264.36      251.19      2.56 o 
   1   5   2       52.98       53.58      1.61 o 
   2   5   2        2.21        1.78      1.05 o 
   3   5   2       90.22       83.37      4.19 o 
   4   5   2        2.45        1.04      1.46 o 
   5   5   2        0.17        6.34      4.37 o 
  -5   6   2        0.77        4.58      3.43 o 
  -4   6   2       25.48       17.59      5.72 o 
  -3   6   2       55.40       48.63      3.82 o 
  -2   6   2       39.26       42.00      1.83 o 
  -1   6   2        0.94        0.52      1.14 o 
   0   6   2       31.43       27.85      1.79 o 
   1   6   2        1.37        4.90      2.81 o 
   2   6   2      212.43      218.04     22.01 o 
   3   6   2        6.31        4.16      2.50 o 
   4   6   2        0.01        4.29      2.39 o 
  -4   7   2       12.85       13.60      2.01 o 
  -2   7   2       13.58       12.52      1.54 o 
  -1   7   2       19.73       21.74      2.12 o 
   0   7   2        2.70        3.97      1.51 o 
   1   7   2       21.12       20.36      1.73 o 
   2   7   2       16.69       15.10      1.87 o 
   3   7   2       20.30       26.37      6.24 o 
   4   7   2        0.33        3.53      2.23 o 
  -3   8   2       13.82        7.02      2.35 o 
  -2   8   2       25.21       24.37      2.42 o 
  -1   8   2        0.05        1.67      1.51 o 
   0   8   2        1.24        3.74      1.98 o 
   1   8   2       78.16       97.05      3.59 o 
   2   8   2      482.61      492.83      8.68 o 
   3   8   2       27.02       22.83      2.71 o 
  -2   9   2        0.12        4.26      3.43 o 
  -1   9   2       32.22       30.11      6.40 o 
   0   9   2        6.57       10.74      1.90 o 
   1   9   2       15.76       21.33      2.25 o 
   2   9   2       37.94       29.59      3.71 o 
  -5   0   3       31.44       30.06      3.85 o 
  -3   0   3     4071.60     4167.32     47.62 o 
  -1   0   3    18476.69    16049.06     54.11 o 
   1   0   3      277.00      235.11     10.97 o 
   3   0   3      242.19      239.72     21.00 o 
   5   0   3      182.46      177.81     15.53 o 
  -6   1   3        6.36        9.63      4.47 o 
  -5   1   3        1.17        3.85      2.34 o 
  -4   1   3      120.45      118.01      6.82 o 
  -3   1   3      902.09      752.49     17.90 o 
  -2   1   3        9.82        4.55      2.96 o 
  -1   1   3      594.93      547.52     16.25 o 
   0   1   3      278.07      251.56      3.08 o 
   1   1   3     1390.79     1272.98     13.15 o 
   2   1   3      788.38      688.43     35.77 o 
   3   1   3        6.60        8.06      1.66 o 
   4   1   3      300.83      275.73     16.18 o 
   5   1   3       11.07       13.90      3.44 o 
   6   1   3       17.27       17.78      3.17 o 
  -6   2   3        5.98        6.77      3.31 o 
  -5   2   3       19.40       19.59      2.80 o 
  -4   2   3      155.11      158.26      9.33 o 
  -2   2   3      320.17      309.53      1.68 o 
  -1   2   3      391.42      321.62      8.68 o 
   0   2   3     1451.31     1434.46     27.39 o 
   1   2   3      835.90      838.75     82.86 o 
   2   2   3      185.60      163.05     17.39 o 
   3   2   3       62.67       47.29      2.24 o 
   4   2   3      192.31      186.73      3.96 o 
   5   2   3      237.33      209.37     20.86 o 
   6   2   3       19.20       28.70      5.06 o 
  -6   3   3        0.98        1.98      2.70 o 
  -5   3   3        0.01        5.20      3.95 o 
  -4   3   3       42.24       46.00      4.27 o 
  -3   3   3      139.75      150.66      3.05 o 
  -2   3   3      882.34      958.58     49.28 o 
  -1   3   3      591.52      661.25     19.81 o 
   0   3   3       18.20       15.25      5.88 o 
   1   3   3     2500.96     2629.37     31.89 o 
   2   3   3      294.80      311.86     34.64 o 
   3   3   3        7.08       11.02      2.39 o 
   4   3   3       33.33       34.29      6.66 o 
   5   3   3       12.36        9.93      2.85 o 
   6   3   3        8.53       13.22      3.38 o 
  -6   4   3        1.37        1.06      2.34 o 
  -5   4   3        0.01        2.91      3.22 o 
  -4   4   3       25.56       27.64      1.76 o 
  -3   4   3        0.00        0.83      1.66 o 
  -2   4   3      285.12      298.47     15.37 o 
  -1   4   3     1133.64     1232.82     22.73 o 
   0   4   3     1050.46      953.43      9.05 o 
   1   4   3     4298.81     4780.68     57.88 o 
   2   4   3     2639.68     2725.74     40.15 o 
   3   4   3       11.93       12.20      1.27 o 
   4   4   3      360.67      372.61      5.48 o 
   5   4   3        0.80        3.22      2.60 o 
   6   4   3        3.21        6.45      5.41 o 
  -5   5   3       61.13       58.64      3.97 o 
  -4   5   3       62.39       60.13      4.42 o 
  -3   5   3        0.39        3.85      2.81 o 
  -2   5   3        9.65       10.80      1.22 o 
   0   5   3       25.29       22.34      1.16 o 
   1   5   3      106.02      125.91      4.32 o 
   2   5   3        0.30        3.30      1.50 o 
   3   5   3      162.85      160.24      2.81 o 
   4   5   3       20.77       23.05      1.84 o 
   5   5   3        6.46        8.59      2.26 o 
  -5   6   3       22.35       23.94      4.66 o 
  -4   6   3        4.75        4.31      3.00 o 
  -3   6   3        1.61        4.75      2.29 o 
  -2   6   3       26.57       19.71      1.43 o 
  -1   6   3       10.60       12.14      1.50 o 
   0   6   3       15.15       14.43      1.82 o 
   1   6   3       36.90       40.78      2.03 o 
   2   6   3       57.28       44.43      6.40 o 
   3   6   3     1802.22     1922.68     54.60 o 
   5   6   3        5.04        7.13      2.65 o 
  -4   7   3       12.80       10.91      2.62 o 
  -2   7   3        1.74        3.22      2.08 o 
  -1   7   3        0.90        2.81      1.25 o 
   1   7   3       14.35       11.36      2.07 o 
   2   7   3      103.02      112.68     12.81 o 
   3   7   3       52.69       49.30      2.91 o 
   4   7   3       27.12       32.19      2.44 o 
  -3   8   3        2.05       12.17      4.26 o 
  -2   8   3       19.16       17.23      2.12 o 
  -1   8   3       12.05       17.34      3.33 o 
   0   8   3        4.90        9.45      1.76 o 
   2   8   3       97.74       85.69     14.94 o 
   3   8   3       20.93       14.25      2.89 o 
  -2   9   3        5.07        5.08      1.77 o 
  -1   9   3        3.99        4.16      2.60 o 
   0   9   3        6.61        7.81      1.35 o 
   1   9   3        0.11        2.06      1.35 o 
   2   9   3        8.05        6.99      3.22 o 
  -6   0   4       16.70       17.06      4.78 o 
  -4   0   4        4.00        7.90      1.46 o 
  -2   0   4     3666.13     3556.35      8.05 o 
   0   0   4     4430.53     4718.35     15.37 o 
   2   0   4      507.63      397.78     33.66 o 
   4   0   4        3.25        6.03      3.12 o 
   6   0   4      415.99      444.05     14.94 o 
  -5   1   4       20.99       20.00      5.20 o 
  -4   1   4       94.63      102.83     12.96 o 
  -3   1   4        1.81        4.68      2.50 o 
  -2   1   4     2346.64     2071.91     55.31 o 
  -1   1   4      526.79      524.05     65.09 o 
   0   1   4       65.58       60.20      0.99 o 
   1   1   4     9780.57     7184.63   2067.08 o 
   2   1   4       50.94       45.58      3.59 o 
   3   1   4       93.72       88.55      7.86 o 
   4   1   4       37.25       35.74      1.88 o 
   5   1   4       22.20       26.72      3.74 o 
   6   1   4        0.99        1.87      3.22 o 
  -6   2   4        4.62        9.15      2.44 o 
  -5   2   4       19.23       16.97      1.93 o 
  -4   2   4        6.55        7.38      2.81 o 
  -3   2   4       32.24       15.17      1.35 o 
  -2   2   4      939.10      844.84    140.27 o 
  -1   2   4      541.72      594.47     98.39 o 
   0   2   4      430.67      367.96      2.26 o 
   1   2   4     3092.87     3156.43     65.81 o 
   2   2   4       92.67      103.81     14.23 o 
   3   2   4      310.91      292.57      3.33 o 
   4   2   4      492.36      492.13     28.02 o 
   5   2   4      214.63      235.03     13.29 o 
   6   2   4       18.71       16.07      3.90 o 
  -6   3   4        9.42       12.50      2.24 o 
  -5   3   4      102.92       93.73      3.38 o 
  -4   3   4      154.32      186.54      9.22 o 
  -3   3   4       75.39       71.91      6.87 o 
  -2   3   4       12.73       16.22      1.35 o 
  -1   3   4      462.52      478.76     24.47 o 
   0   3   4      499.82      467.37      7.07 o 
   1   3   4      770.61      759.14     34.31 o 
   2   3   4      164.29      164.74     11.63 o 
   3   3   4       14.23       12.10      1.30 o 
   4   3   4       31.57       29.69      2.87 o 
   5   3   4       40.56       34.65      2.96 o 
   6   3   4       18.89       22.78      3.95 o 
  -6   4   4        9.40        7.61      4.14 o 
  -5   4   4       37.18       26.54      3.19 o 
  -4   4   4       33.28       37.66      7.85 o 
  -3   4   4       72.70       72.76      3.64 o 
  -2   4   4        0.87        0.21      2.39 o 
   0   4   4      309.31      329.19      7.11 o 
   1   4   4     2663.86     2829.62     40.31 o 
   2   4   4      277.33      275.11      3.16 o 
   3   4   4      620.36      590.45      4.63 o 
   4   4   4      596.09      635.64     10.53 o 
   5   4   4        1.48        4.58      2.70 o 
   6   4   4        1.43        0.10      5.30 o 
  -5   5   4        6.29       10.09      1.82 o 
  -4   5   4        0.96        3.33      2.61 o 
  -3   5   4       16.14       14.20      2.86 o 
  -2   5   4       83.70       94.58      8.90 o 
  -1   5   4      115.31      107.36     11.51 o 
   0   5   4      239.96      256.15      8.68 o 
   1   5   4        5.29        4.64      0.81 o 
   2   5   4        7.55        7.65      1.21 o 
   3   5   4       62.05       56.23      4.32 o 
   4   5   4        0.27        2.62      1.87 o 
   5   5   4       51.45       66.71      9.26 o 
  -5   6   4        1.05        0.83      3.43 o 
  -4   6   4        8.11        8.94      3.12 o 
  -3   6   4        0.72        3.47      1.76 o 
  -1   6   4      288.47      287.17      3.92 o 
   0   6   4      210.74      211.56      3.82 o 
   1   6   4        7.48        7.89      2.13 o 
   2   6   4     1533.41     1600.96     27.61 o 
   3   6   4      165.03      178.38      9.74 o 
   4   6   4        2.67        4.56      1.46 o 
   5   6   4       16.04       14.56      5.56 o 
  -4   7   4        5.74        5.96      2.55 o 
  -3   7   4        0.79        9.06      5.93 o 
  -2   7   4        1.03        2.36      1.40 o 
  -1   7   4       47.46       47.46      4.68 o 
   0   7   4       11.99       10.73      1.59 o 
   1   7   4        1.08        9.77      3.02 o 
   2   7   4       22.90       28.33      5.04 o 
   3   7   4        4.62        3.54      1.18 o 
   4   7   4       39.22       41.32      2.74 o 
  -3   8   4        9.04        9.87      2.13 o 
  -2   8   4        6.46        5.00      1.57 o 
  -1   8   4       14.45        9.03      1.35 o 
   0   8   4       42.79       42.44      2.08 o 
   1   8   4      134.46      147.99      7.55 o 
   2   8   4       35.60       38.42      3.28 o 
   3   8   4       47.82       34.25      2.65 o 
  -1   9   4       28.32       25.83      1.97 o 
   0   9   4        0.20        3.01      1.87 o 
   1   9   4        6.99        7.85      1.68 o 
   2   9   4        3.63        3.00      2.13 o 
  -5   0   5       22.59       22.78      2.18 o 
  -3   0   5      163.78      171.93      8.45 o 
  -1   0   5      347.85      325.56     11.73 o 
   1   0   5      105.50       90.89      8.04 o 
   3   0   5       84.07       81.66      5.21 o 
   5   0   5      972.31      780.40     34.42 o 
  -6   1   5        2.24        2.55      2.43 o 
  -5   1   5        3.92        3.56      1.89 o 
  -4   1   5      348.47      355.49     54.31 o 
  -3   1   5     2197.31     1983.84    212.77 o 
  -2   1   5     1859.63     1984.41     59.99 o 
  -1   1   5      122.01      130.29      9.72 o 
   0   1   5     1867.86     1915.76    142.94 o 
   1   1   5     1757.45     1328.78    100.81 o 
   2   1   5      351.50      360.28     19.94 o 
   3   1   5        5.16        3.10      0.97 o 
   4   1   5       62.30       63.34      2.50 o 
   5   1   5       14.48       12.66      1.67 o 
   6   1   5        3.14        4.68      4.78 o 
  -6   2   5        6.40        5.51      1.98 o 
  -5   2   5        0.87        3.25      1.87 o 
  -4   2   5      195.50      199.75      8.92 o 
  -3   2   5      412.88      446.17     31.96 o 
  -2   2   5     1062.42     1148.53    155.50 o 
  -1   2   5     1992.40     2024.35    172.02 o 
   0   2   5     2162.74     2146.30    147.26 o 
   1   2   5      444.85      389.96     26.42 o 
   2   2   5      779.44      745.30     19.28 o 
   3   2   5        1.49        2.87      1.30 o 
   4   2   5      489.66      481.94     46.45 o 
   5   2   5      313.20      330.03     18.32 o 
   6   2   5      101.52      107.17      9.06 o 
  -6   3   5        0.00        4.57      5.09 o 
  -5   3   5       16.89       10.70      3.94 o 
  -4   3   5       54.30       51.83      2.81 o 
  -3   3   5        7.51        9.59      2.55 o 
  -2   3   5      348.57      372.78      6.86 o 
  -1   3   5      242.63      250.63     18.83 o 
   0   3   5      125.85      116.44      4.59 o 
   1   3   5      274.44      257.72      1.94 o 
   2   3   5      692.48      688.50      1.60 o 
   3   3   5       41.86       37.13      2.99 o 
   5   3   5       20.02       17.66      1.59 o 
   6   3   5        2.02       16.53      4.47 o 
  -6   4   5        4.16       10.40      5.82 o 
  -5   4   5       50.81       47.32      7.49 o 
  -4   4   5       14.74       14.17      2.97 o 
  -3   4   5      211.87      204.39      5.11 o 
  -2   4   5      149.65      144.50      9.23 o 
  -1   4   5      384.55      421.28     12.53 o 
   0   4   5      117.16      113.05      4.12 o 
   1   4   5      195.99      175.44     12.27 o 
   2   4   5      776.78      738.32     14.02 o 
   3   4   5     1338.94     1455.16     56.72 o 
   4   4   5      418.01      413.82     42.29 o 
   5   4   5        3.43        3.96      1.92 o 
   6   4   5        3.51        1.86      2.83 o 
  -5   5   5        0.06        2.02      2.14 o 
  -4   5   5        4.06        5.31      2.80 o 
  -3   5   5       16.39       16.18      1.79 o 
  -2   5   5        4.85        7.90      4.11 o 
  -1   5   5      287.68      314.81      4.60 o 
   0   5   5      242.26      248.88     10.65 o 
   1   5   5        0.47        1.46      0.83 o 
   2   5   5      173.44      173.68      3.86 o 
   3   5   5      592.81      629.71     10.34 o 
   4   5   5        0.80        4.68      3.22 o 
   5   5   5       33.19       46.52      6.14 o 
  -5   6   5        7.50        9.53      4.15 o 
  -4   6   5       41.88       40.27      4.21 o 
  -3   6   5       70.90       71.51     10.36 o 
  -2   6   5       11.19       12.36      1.65 o 
  -1   6   5        0.22        0.44      1.35 o 
   0   6   5       72.64       71.94     11.45 o 
   1   6   5       25.00       23.61      3.07 o 
   2   6   5      157.94      145.30     17.35 o 
   3   6   5       77.99       69.13      4.73 o 
   4   6   5        4.25        3.28      1.44 o 
   5   6   5        5.21       13.36      3.55 o 
  -4   7   5        0.04        3.33      2.70 o 
  -3   7   5        0.22        1.35      2.08 o 
  -2   7   5        3.50        5.25      2.02 o 
  -1   7   5        0.02        0.62      1.77 o 
   1   7   5       43.09       45.72      0.88 o 
   2   7   5       24.52       20.77      3.45 o 
   3   7   5       83.42       78.73      8.85 o 
   4   7   5        7.93        8.49      2.00 o 
  -3   8   5        3.18        6.19      2.50 o 
  -2   8   5        0.81        3.12      1.35 o 
  -1   8   5       50.55       50.41      3.56 o 
   0   8   5        5.05        4.26      1.25 o 
   1   8   5       42.40       46.99      2.83 o 
   2   8   5      139.51      126.84      8.02 o 
   3   8   5      153.82      124.00      6.25 o 
  -2   9   5        2.14        3.95      1.77 o 
  -1   9   5       23.48       23.62      4.68 o 
   0   9   5        0.55        6.97      2.60 o 
   1   9   5       18.54       17.70      1.56 o 
  -6   0   6       17.16       24.02      9.15 o 
  -4   0   6       54.65       49.43      1.77 o 
  -2   0   6      857.38      993.73     51.43 o 
   0   0   6     4189.88     4798.40     14.84 o 
   2   0   6        0.67        1.66      1.04 o 
   4   0   6        7.42       13.31      3.02 o 
   6   0   6      183.64       50.01     55.64 o 
  -6   1   6        4.95        5.10      2.03 o 
  -5   1   6        5.10        5.97      2.39 o 
  -4   1   6       47.99       51.60      4.84 o 
  -3   1   6      109.77       99.69     26.68 o 
  -2   1   6      520.44      531.18     75.34 o 
  -1   1   6      340.28      348.79     37.93 o 
   0   1   6        9.96        7.39      0.31 o 
   1   1   6       82.77       76.62      1.62 o 
   2   1   6      789.35      786.25     51.94 o 
   3   1   6       15.27       17.25      2.84 o 
   4   1   6       40.86       45.52      2.22 o 
   5   1   6       23.03       21.85      3.52 o 
   6   1   6        2.08        7.00      3.05 o 
  -6   2   6        0.45       11.02      4.68 o 
  -5   2   6       34.45       35.31      4.63 o 
  -4   2   6       26.33       24.63      2.72 o 
  -2   2   6       59.41       51.81      2.46 o 
  -1   2   6      215.02      231.95     11.10 o 
   0   2   6      674.56      590.05      5.59 o 
   1   2   6      309.28      272.78     20.05 o 
   2   2   6       34.00       24.36     11.34 o 
   3   2   6       98.48       74.14      4.12 o 
   4   2   6      726.71      706.10     33.21 o 
   5   2   6      123.24      138.98      4.35 o 
   6   2   6       75.65       62.68     16.13 o 
  -6   3   6       52.35       53.20      6.03 o 
  -5   3   6        7.71        9.50      2.20 o 
  -4   3   6        3.51        1.79      1.90 o 
  -3   3   6        0.13        0.52      2.70 o 
  -2   3   6     1410.39     1370.57    274.36 o 
  -1   3   6      378.58      436.20      6.12 o 
   0   3   6       17.29       19.60      2.34 o 
   1   3   6       86.36       92.85      2.16 o 
   2   3   6      840.13      836.15      5.61 o 
   3   3   6       32.11       19.42      6.14 o 
   4   3   6      289.33      284.78     25.79 o 
   5   3   6       77.44       73.83      5.67 o 
   6   3   6        0.97        3.95      4.68 o 
  -6   4   6        0.27        1.77      2.81 o 
  -5   4   6        0.12        2.50      2.94 o 
  -4   4   6       34.14       30.60      2.55 o 
  -3   4   6      114.51      119.68      2.87 o 
  -2   4   6      589.07      695.33    103.04 o 
  -1   4   6     1312.96     1524.00    153.52 o 
   0   4   6        7.16        9.36      0.71 o 
   1   4   6      121.81      131.29      5.79 o 
   2   4   6      295.50      236.11     29.27 o 
   3   4   6      322.72      321.61      8.20 o 
   4   4   6       64.41       68.17      9.37 o 
   5   4   6        2.04        6.78      1.64 o 
   6   4   6       14.76       16.24      3.59 o 
  -5   5   6        2.63        2.91      2.46 o 
  -4   5   6       12.27       14.48      2.57 o 
  -2   5   6       14.37       18.42      1.18 o 
  -1   5   6      456.62      464.15     15.14 o 
   0   5   6        4.00        1.62      1.25 o 
   1   5   6      169.14      159.83      5.32 o 
   2   5   6       58.79       62.17      1.98 o 
   3   5   6       88.04      101.48     15.30 o 
   4   5   6       30.11       25.13      4.32 o 
   5   5   6        0.36        4.99      4.57 o 
  -5   6   6        2.16        3.02      3.33 o 
  -4   6   6        1.50        5.20      3.07 o 
  -3   6   6        3.06        4.99      1.77 o 
  -2   6   6       82.35       84.50      5.41 o 
  -1   6   6      101.35      108.31      3.64 o 
   0   6   6      579.19      625.85      6.03 o 
   1   6   6       11.49       11.81      3.95 o 
   2   6   6      389.28      377.26     20.70 o 
   3   6   6      103.91       98.85      6.25 o 
   4   6   6       25.79       27.56      5.20 o 
   5   6   6       14.19       14.52      2.57 o 
  -4   7   6        2.92        4.56      2.82 o 
  -3   7   6       11.20        9.21      1.78 o 
  -2   7   6        0.61        3.85      3.64 o 
  -1   7   6        7.62        6.63      1.47 o 
   0   7   6      465.37      468.83      7.69 o 
   1   7   6      112.43      116.20      7.13 o 
   2   7   6       50.73       50.26      2.85 o 
   3   7   6       73.18       62.46      3.95 o 
  -2   8   6        4.14        5.24      2.50 o 
  -1   8   6       16.11       20.69      1.51 o 
   0   8   6       15.36       14.57      1.30 o 
   1   8   6      154.26      158.93      7.76 o 
   2   8   6       66.64       70.05      2.19 o 
   3   8   6        8.89        5.72      1.15 o 
  -2   9   6        0.26        3.12      3.54 o 
  -1   9   6        7.14        5.58      2.47 o 
   1   9   6       28.43       32.20      2.05 o 
  -5   0   7        6.31        7.49      3.33 o 
  -3   0   7       54.01       49.03      2.71 o 
  -1   0   7      254.51      192.42      9.87 o 
   1   0   7       73.64       68.30      2.09 o 
   3   0   7     1063.13     1078.02      8.59 o 
   5   0   7     1315.96     1424.75     71.14 o 
  -6   1   7       42.11       37.38      5.98 o 
  -5   1   7        2.72        4.58      3.02 o 
  -4   1   7       24.23       30.46      1.77 o 
  -3   1   7      375.85      420.32     16.97 o 
  -2   1   7      117.21      110.24      1.30 o 
  -1   1   7        6.47        4.00      0.65 o 
   0   1   7      161.31      142.60      5.34 o 
   1   1   7      173.07      183.66      4.45 o 
   2   1   7      656.04      661.73     45.23 o 
   3   1   7      204.36      204.90     14.04 o 
   4   1   7       53.36       45.24      5.88 o 
   5   1   7        4.58        3.29      2.08 o 
   6   1   7       34.14       39.12      4.16 o 
  -6   2   7        3.13        0.31      5.20 o 
  -5   2   7       50.34       57.80      4.00 o 
  -4   2   7        1.23        2.83      1.82 o 
  -3   2   7       65.01       77.42      8.17 o 
  -2   2   7       28.72       22.77      3.12 o 
  -1   2   7      554.56      550.35     35.26 o 
   0   2   7      939.93      844.53     58.23 o 
   1   2   7     1731.23     1651.04     50.10 o 
   2   2   7      231.30      229.54      4.91 o 
   3   2   7        4.15        2.25      0.93 o 
   4   2   7      977.97     1029.88     56.94 o 
   5   2   7       68.77       61.36      2.86 o 
   6   2   7       60.00       59.98      4.75 o 
  -6   3   7        7.55        4.47      2.40 o 
  -5   3   7        2.50        6.13      1.77 o 
  -4   3   7       12.26       11.94      1.72 o 
  -3   3   7      108.40       93.47      8.33 o 
  -2   3   7     1563.63     1653.36    308.82 o 
  -1   3   7      550.40      584.54     24.71 o 
   0   3   7      276.80      263.29      3.67 o 
   1   3   7       29.10       27.86      1.87 o 
   2   3   7     1244.43     1317.99     17.74 o 
   3   3   7      778.30      776.91     59.66 o 
   4   3   7      360.39      335.36      7.98 o 
   5   3   7       10.61        9.59      2.30 o 
   6   3   7        2.99        5.15      5.25 o 
  -6   4   7        0.00        2.90      2.15 o 
  -5   4   7       20.74       20.91      1.90 o 
  -4   4   7       28.80       29.26      2.70 o 
  -3   4   7        6.43        6.77      1.45 o 
  -2   4   7        7.62       11.65      1.77 o 
  -1   4   7       12.29       16.57      6.60 o 
   0   4   7        6.20        7.43      1.19 o 
   1   4   7      202.68      194.29      3.60 o 
   2   4   7      297.03      290.44      2.25 o 
   3   4   7      207.34      222.15     26.65 o 
   4   4   7        3.13        3.81      1.50 o 
   5   4   7        1.95        3.96      2.44 o 
  -5   5   7       38.84       31.24      4.96 o 
  -4   5   7        3.11       10.52      2.41 o 
  -3   5   7       31.70       19.39      2.61 o 
  -2   5   7       51.63       53.39      2.08 o 
  -1   5   7      153.76      160.36     20.02 o 
   0   5   7      126.15      125.61      2.61 o 
   1   5   7      305.02      313.21     10.87 o 
   2   5   7      394.02      386.36     38.81 o 
   3   5   7      210.09      194.29     13.92 o 
   4   5   7      150.65      154.34     10.52 o 
   5   5   7        0.97        3.80      2.41 o 
  -5   6   7       11.37       12.87      2.80 o 
  -4   6   7       26.88       21.81      5.56 o 
  -3   6   7        0.55        0.83      3.02 o 
  -2   6   7        2.46        3.15      1.51 o 
  -1   6   7      163.66      165.83      6.62 o 
   0   6   7       34.99       34.47      1.51 o 
   1   6   7        5.21        5.51      1.04 o 
   2   6   7      446.85      441.72     30.44 o 
   3   6   7        7.89       12.68      1.42 o 
   4   6   7       66.66       55.98      4.50 o 
   5   6   7        0.00        0.31      2.81 o 
  -4   7   7        0.80        7.62      2.42 o 
  -3   7   7       18.18       22.08      1.81 o 
  -2   7   7        6.76       10.63      1.83 o 
  -1   7   7       90.29       84.69      3.59 o 
   1   7   7        6.62        5.91      1.40 o 
   2   7   7       15.39       14.56      1.48 o 
   3   7   7       81.29       65.58      7.75 o 
   4   7   7        1.33        1.65      2.39 o 
  -3   8   7        0.95        3.64      2.18 o 
  -2   8   7        0.49        0.52      3.02 o 
  -1   8   7        1.32        3.29      2.12 o 
   0   8   7        3.91        3.62      1.39 o 
   1   8   7       15.66       13.22      1.77 o 
   2   8   7       14.11       14.55      1.17 o 
   3   8   7       17.75       18.99      2.05 o 
  -2   9   7       18.77       26.77      3.67 o 
  -1   9   7       16.04       15.77      1.35 o 
   0   9   7       11.14       11.98      1.72 o 
   1   9   7        3.30        5.10      1.84 o 
   2   9   7        4.66        5.50      1.93 o 
  -6   0   8       38.60       34.12      3.02 o 
  -4   0   8      189.47      222.54     13.45 o 
  -2   0   8       62.80       50.41      4.58 o 
   0   0   8     2745.74     2971.88      7.41 o 
   2   0   8     2134.68     1958.87     43.88 o 
   4   0   8      336.72      366.28     19.75 o 
   6   0   8       15.64       14.77      3.95 o 
  -6   1   8       86.59       83.23     13.48 o 
  -5   1   8       25.23       23.93      2.96 o 
  -4   1   8        1.30        6.97      3.54 o 
  -3   1   8      318.81      355.95     19.25 o 
  -2   1   8       41.41       43.39      1.30 o 
  -1   1   8       87.26       98.63     13.30 o 
   0   1   8        0.03        0.45      0.56 o 
   1   1   8        0.98        0.94      0.52 o 
   2   1   8     1531.04     1657.18     16.99 o 
   4   1   8      160.89      171.18     11.99 o 
   5   1   8       42.07       51.66      3.59 o 
   6   1   8        4.19        3.39      3.44 o 
  -6   2   8       46.85       45.05      4.07 o 
  -5   2   8       78.98       76.20      3.64 o 
  -4   2   8        2.85        3.72      1.34 o 
  -3   2   8       27.17       18.65      1.82 o 
  -2   2   8        3.96        5.05      4.52 o 
  -1   2   8      236.81      223.47     25.33 o 
   0   2   8     1392.72     1353.36     25.28 o 
   1   2   8       65.75       67.41      4.43 o 
   2   2   8      547.44      576.88     12.36 o 
   3   2   8       39.93       43.51      3.24 o 
   4   2   8       24.56        8.57      6.40 o 
   5   2   8       72.29       69.42      5.26 o 
   6   2   8      128.46      140.30     17.08 o 
  -6   3   8        3.34        4.47      3.15 o 
  -4   3   8        4.64        5.50      1.70 o 
  -3   3   8      109.25      105.45      5.52 o 
  -2   3   8      189.07      203.04      1.54 o 
  -1   3   8      173.66      192.56      6.37 o 
   0   3   8       73.67       64.60      2.60 o 
   1   3   8      470.04      476.42      5.68 o 
   2   3   8        3.87        7.02      0.96 o 
   3   3   8        1.26        5.96      1.87 o 
   4   3   8      112.11      103.20      9.24 o 
   5   3   8        4.91        5.71      3.22 o 
  -6   4   8       50.09       47.70      3.12 o 
  -5   4   8       32.08       29.45      4.32 o 
  -4   4   8       17.94       16.18      2.11 o 
  -3   4   8        6.00        5.78      2.39 o 
  -2   4   8        2.57        1.46      2.70 o 
  -1   4   8       71.09       72.05      1.56 o 
   0   4   8     1423.14     1407.65     77.83 o 
   1   4   8      434.52      463.99      9.70 o 
   2   4   8        9.14        5.91      1.67 o 
   3   4   8       69.04       64.85      6.66 o 
   4   4   8       11.70       10.92      1.90 o 
   5   4   8      111.76      117.58      9.11 o 
  -5   5   8       24.59       19.52      2.68 o 
  -3   5   8        0.38        1.14      2.18 o 
  -2   5   8        2.88        6.58      2.39 o 
  -1   5   8      598.00      668.52     19.01 o 
   0   5   8     1509.89     1627.78      6.32 o 
   1   5   8      187.38      208.64      6.00 o 
   2   5   8      163.53      157.23      2.24 o 
   3   5   8       39.52       30.68      2.29 o 
   4   5   8        4.32        4.02      1.44 o 
   5   5   8        9.20       13.03      3.33 o 
  -5   6   8        2.25        3.33      3.33 o 
  -4   6   8       10.20        8.91      2.96 o 
  -3   6   8       18.18       12.31      3.38 o 
  -2   6   8        8.44       10.51      2.29 o 
  -1   6   8       97.35      100.80      9.79 o 
   0   6   8       78.19       80.98      6.92 o 
   1   6   8        0.86        1.72      2.81 o 
   2   6   8        4.39        1.98      1.35 o 
   3   6   8        0.14        3.46      2.76 o 
   4   6   8       10.75       15.07      4.47 o 
  -4   7   8        4.27        6.67      2.84 o 
  -3   7   8        0.77        3.22      1.92 o 
  -2   7   8        0.18        2.81      2.08 o 
  -1   7   8      118.68      122.85     10.05 o 
   0   7   8       53.65       51.26      3.43 o 
   1   7   8        3.38        4.68      0.67 o 
   2   7   8        3.04        5.45      1.36 o 
   3   7   8       25.01       19.95      1.76 o 
  -3   8   8        0.00        6.03      3.02 o 
  -2   8   8       13.12       11.43      2.65 o 
  -1   8   8       50.05       45.45      1.13 o 
   0   8   8       23.00       26.87      1.74 o 
   1   8   8        2.53        3.98      5.20 o 
   2   8   8        1.35        3.95      1.25 o 
   3   8   8        6.61        6.37      2.58 o 
  -2   9   8       10.21       12.70      2.80 o 
  -1   9   8        2.53        4.41      2.13 o 
   0   9   8        0.90        2.88      2.13 o 
   1   9   8       33.80       35.88      2.07 o 
   2   9   8        2.26        3.74      1.10 o 
  -5   0   9      110.70       98.81      7.71 o 
  -3   0   9       44.41       37.15      2.39 o 
  -1   0   9      969.36     1208.40     11.38 o 
   1   0   9     3645.85     3817.63     63.02 o 
   3   0   9      523.21      611.17     11.23 o 
   5   0   9       47.20       63.98      5.72 o 
  -5   1   9       11.66        4.37      3.54 o 
  -4   1   9       27.34       26.50      2.13 o 
  -3   1   9      113.74       93.04      1.68 o 
  -2   1   9      171.70      133.65     41.92 o 
  -1   1   9        0.00        3.08      1.09 o 
   0   1   9      302.72      312.80     14.35 o 
   1   1   9      100.46       81.94      1.52 o 
   2   1   9      696.16      786.16     26.31 o 
   3   1   9      804.61      837.27     77.27 o 
   4   1   9      199.98      200.31      8.69 o 
   5   1   9       85.99      104.48      5.55 o 
   6   1   9        5.11        7.93      2.11 o 
  -6   2   9       27.49       26.33      2.37 o 
  -5   2   9      156.89      155.25      6.81 o 
  -4   2   9       15.68       15.37      1.85 o 
  -3   2   9      114.55      135.02      7.40 o 
  -2   2   9       87.86       92.98      7.76 o 
  -1   2   9      242.23      212.36     20.72 o 
   0   2   9       11.77        9.81      1.66 o 
   1   2   9     2003.55     2048.16     34.29 o 
   2   2   9      858.23      861.46      9.39 o 
   3   2   9      452.28      438.01     34.21 o 
   4   2   9       23.11       25.93      2.70 o 
   5   2   9       21.32       28.94      5.51 o 
   6   2   9        7.52       11.91      6.14 o 
  -6   3   9        7.72        7.32      2.61 o 
  -5   3   9       44.96       40.57      2.02 o 
  -4   3   9      122.80      106.13      7.39 o 
  -3   3   9       95.71       90.21     26.35 o 
  -1   3   9      109.87      117.16     16.52 o 
   0   3   9        0.59        1.53      1.04 o 
   1   3   9     3010.34     3254.92     76.01 o 
   2   3   9       35.24       29.52      1.92 o 
   3   3   9        0.96        0.10      1.77 o 
   4   3   9        0.04        4.16      2.17 o 
   5   3   9       42.96       41.79      5.77 o 
   6   3   9        8.01        5.07      2.60 o 
  -6   4   9        5.69        6.86      5.72 o 
  -5   4   9        0.30        5.26      2.57 o 
  -4   4   9      137.44      128.15      6.95 o 
  -3   4   9       83.24       82.80     12.54 o 
  -2   4   9      184.09      196.26      4.12 o 
  -1   4   9      349.65      394.20      7.38 o 
   0   4   9       22.84       22.16      1.20 o 
   1   4   9       39.28       44.12      3.69 o 
   2   4   9       83.73       89.88      5.00 o 
   3   4   9        5.85        8.02      2.02 o 
   4   4   9      203.10      192.09      8.60 o 
   5   4   9        3.70        2.78      2.72 o 
  -5   5   9        0.10        1.37      1.94 o 
  -4   5   9        4.42        6.22      2.50 o 
  -3   5   9       60.31       66.80      3.27 o 
  -2   5   9        0.00        2.21      1.57 o 
  -1   5   9      103.34      123.18      4.22 o 
   0   5   9      642.78      624.74     42.52 o 
   1   5   9       42.71       38.45      1.40 o 
   2   5   9       44.07       40.70      5.36 o 
   3   5   9      453.68      483.61      6.38 o 
   4   5   9       43.41       44.42      4.58 o 
   5   5   9        0.10        1.14      3.33 o 
  -5   6   9        0.62       10.19      2.70 o 
  -4   6   9       28.98       19.40      2.06 o 
  -3   6   9       21.95       22.45      3.95 o 
  -2   6   9        0.66        1.48      1.20 o 
  -1   6   9      113.23      130.35      6.98 o 
   0   6   9       15.50       12.38      2.55 o 
   1   6   9      114.72      117.99      9.53 o 
   2   6   9      119.41      123.63      3.19 o 
   3   6   9        2.13        2.39      0.83 o 
   4   6   9       17.06       12.20      2.99 o 
   5   6   9        0.80        3.46      4.11 o 
  -4   7   9       25.65       23.17      3.70 o 
  -3   7   9       34.59       29.64      3.60 o 
  -2   7   9        2.16        3.74      2.39 o 
  -1   7   9      115.40      115.52      3.83 o 
   0   7   9       30.49       27.86      1.26 o 
   1   7   9        0.13        0.31      0.94 o 
   2   7   9       11.98       12.66      1.51 o 
   3   7   9       49.38       45.40      2.34 o 
   4   7   9       16.43       16.67      2.86 o 
  -3   8   9        0.24        0.10      4.57 o 
  -1   8   9        2.35        3.95      2.08 o 
   0   8   9        7.43        6.92      4.32 o 
   1   8   9        6.39        9.09      3.69 o 
   2   8   9        1.59        3.58      0.89 o 
   3   8   9        4.89        3.40      1.54 o 
  -2   9   9        6.83        5.27      2.24 o 
  -1   9   9        7.74        8.24      2.13 o 
   0   9   9        0.13        0.83      1.56 o 
   1   9   9        0.43        1.88      1.40 o 
   2   9   9        0.71        7.69      3.95 o 
  -6   0  10        0.17        1.25      5.41 o 
  -4   0  10        0.26        1.25      3.43 o 
  -2   0  10     1286.20     1285.01     23.47 o 
   0   0  10      589.97      645.56      4.99 o 
   2   0  10     2099.52     1773.12     11.11 o 
   4   0  10      223.25      239.30      6.99 o 
   6   0  10       10.26        9.15      3.95 o 
  -6   1  10       67.46       70.34      8.22 o 
  -5   1  10      183.63      179.43      6.57 o 
  -4   1  10       57.50       52.73      3.15 o 
  -3   1  10       21.49       19.88      1.87 o 
  -2   1  10       50.72       46.15     11.03 o 
  -1   1  10       24.51       24.58      3.07 o 
   0   1  10       23.37       22.68      1.51 o 
   1   1  10      335.33      302.07      3.75 o 
   2   1  10     1844.69     2031.36    124.80 o 
   3   1  10      763.79      777.24     10.55 o 
   4   1  10       11.15        9.72      2.55 o 
   5   1  10      251.68      297.07     20.02 o 
   6   1  10        0.21        1.77      4.47 o 
  -6   2  10       25.19       26.10      3.16 o 
  -5   2  10       34.64       34.27      2.64 o 
  -4   2  10        0.06        1.04      1.98 o 
  -3   2  10       84.57       85.85      4.48 o 
  -2   2  10     1031.48     1064.06     84.59 o 
  -1   2  10      178.74      182.47      6.47 o 
   0   2  10      287.56      300.57     15.88 o 
   1   2  10     1164.25     1173.77      8.93 o 
   2   2  10        3.55        6.93      2.60 o 
   3   2  10       31.59       27.26      3.23 o 
   4   2  10        3.46        3.66      1.76 o 
   5   2  10       15.66       14.64      3.63 o 
   6   2  10       18.92       27.53      6.29 o 
  -6   3  10       27.46       28.52      7.02 o 
  -5   3  10       18.86       14.99      2.25 o 
  -4   3  10       42.99       28.70      2.81 o 
  -3   3  10       27.92       14.39      4.26 o 
  -2   3  10      230.05      230.59     17.18 o 
  -1   3  10       12.74       12.15      1.87 o 
   0   3  10      256.65      257.98     12.24 o 
   1   3  10     4776.55     5057.20     48.10 o 
   2   3  10       61.30       72.33      2.27 o 
   3   3  10      192.78      162.33     11.02 o 
   4   3  10        5.83        6.75      2.18 o 
   5   3  10       50.90       56.52      3.75 o 
   6   3  10       23.62       19.88      4.06 o 
  -6   4  10       59.59       51.03      3.89 o 
  -5   4  10       22.35       26.84      2.77 o 
  -4   4  10       96.63      103.13     12.49 o 
  -3   4  10        9.37        7.75      3.02 o 
  -2   4  10       29.59       34.39      1.73 o 
  -1   4  10       37.64       51.22      7.49 o 
   0   4  10      134.03      133.35      7.61 o 
   2   4  10      274.89      280.46     16.56 o 
   3   4  10       78.38       86.70      2.23 o 
   4   4  10      188.98      202.06     15.74 o 
   5   4  10        0.41        3.85      2.86 o 
  -5   5  10       20.41       14.09      3.90 o 
  -4   5  10       45.66       43.05      3.29 o 
  -3   5  10       27.11       23.98      2.86 o 
  -2   5  10       12.54       13.64      2.75 o 
  -1   5  10       64.77       71.70      2.71 o 
   0   5  10       16.75       14.04      1.92 o 
   1   5  10       70.93       70.89      3.23 o 
   2   5  10       19.15       19.68      1.25 o 
   3   5  10        0.67        4.37      1.87 o 
   4   5  10        3.92        8.40      2.17 o 
   5   5  10       31.94       38.72      4.01 o 
  -5   6  10        8.10        5.90      2.99 o 
  -4   6  10        0.92        0.62      3.22 o 
  -3   6  10       25.41       27.71      5.98 o 
  -2   6  10        2.72        7.02      2.03 o 
  -1   6  10       43.23       40.91      1.39 o 
   0   6  10       13.71       11.71      1.82 o 
   1   6  10       57.19       54.82      7.44 o 
   2   6  10        0.00        1.56      0.62 o 
   3   6  10        4.81        3.73      0.70 o 
  -4   7  10       13.98       17.34      7.07 o 
  -3   7  10       12.76        4.37      6.66 o 
  -2   7  10        8.18        9.71      3.64 o 
  -1   7  10       12.88       12.71      2.57 o 
   0   7  10      110.56      111.19      1.65 o 
   1   7  10        0.18        1.04      1.35 o 
   2   7  10       11.70       11.71      0.80 o 
   3   7  10       15.33       12.27      1.72 o 
   4   7  10       20.78       18.90      2.37 o 
  -3   8  10        0.43        0.62      3.54 o 
  -2   8  10       15.56       19.10      1.80 o 
  -1   8  10        3.87        4.18      1.41 o 
   0   8  10       58.40       61.65      3.39 o 
   1   8  10        0.70        0.76      1.04 o 
   2   8  10       12.66       10.03      1.97 o 
   3   8  10        0.27        2.39      1.25 o 
  -2   9  10       18.20       21.19      3.63 o 
  -1   9  10        0.25        5.55      1.94 o 
   1   9  10        1.42        2.17      0.73 o 
   2   9  10        0.43        0.42      0.68 o 
  -5   0  11      339.93      318.17     28.82 o 
  -3   0  11       32.19       31.84      2.18 o 
  -1   0  11      973.21     1041.30     21.06 o 
   1   0  11        5.52        9.36      1.14 o 
   3   0  11      141.91      141.13      6.88 o 
   5   0  11        0.08        6.13      4.16 o 
  -6   1  11       14.38        8.69      4.58 o 
  -5   1  11       24.51       23.67      3.85 o 
  -4   1  11       92.63       89.05     11.04 o 
  -3   1  11        9.06        9.18      1.92 o 
  -2   1  11      192.58      214.73     20.42 o 
  -1   1  11        4.14        3.95      0.73 o 
   0   1  11      382.64      375.21      2.39 o 
   1   1  11      540.92      539.08     24.63 o 
   2   1  11     2641.29     2593.38    165.36 o 
   3   1  11      238.03      237.22      9.50 o 
   4   1  11       16.16       18.55      2.06 o 
   5   1  11        0.47        4.99      3.85 o 
   6   1  11       12.36       15.18      3.33 o 
  -6   2  11       25.38       28.57      3.80 o 
  -5   2  11       67.83       67.82      4.89 o 
  -4   2  11        0.21        0.62      3.12 o 
  -3   2  11        1.75        3.93      1.80 o 
  -2   2  11      477.63      488.63     12.13 o 
  -1   2  11        1.17        3.94      1.46 o 
   0   2  11        2.03        3.11      1.09 o 
   1   2  11      111.10      114.98      5.73 o 
   2   2  11        0.69        1.14      0.94 o 
   3   2  11      667.48      633.76     37.47 o 
   4   2  11        7.58        7.32      2.15 o 
   5   2  11        1.45       14.97      4.26 o 
   6   2  11       10.78       11.80      2.25 o 
  -6   3  11        0.77        4.26      3.74 o 
  -5   3  11       54.67       47.25      4.30 o 
  -4   3  11       29.14       25.52      2.30 o 
  -3   3  11       51.25       41.63     11.39 o 
  -2   3  11       19.22       17.22      1.39 o 
  -1   3  11        0.15        1.03      0.67 o 
   0   3  11       16.46       15.71      2.08 o 
   1   3  11      228.79      210.62      5.64 o 
   2   3  11       51.61       69.68      9.05 o 
   3   3  11       87.25       88.50     10.62 o 
   4   3  11      422.93      443.35     35.39 o 
   5   3  11       53.76       55.45      9.73 o 
   6   3  11        5.11        8.11      2.70 o 
  -5   4  11        1.21        1.49      2.65 o 
  -4   4  11        0.47        6.34      3.43 o 
  -3   4  11        3.67        3.54      1.56 o 
  -2   4  11       80.58       88.50      1.88 o 
  -1   4  11        3.78        2.69      1.56 o 
   0   4  11       25.29       30.79      3.43 o 
   1   4  11        7.80        5.10      1.14 o 
   2   4  11      455.75      489.58     35.87 o 
   3   4  11       15.43       15.18      2.14 o 
   4   4  11        8.77       10.18      1.37 o 
   5   4  11        6.94        5.91      2.24 o 
  -5   5  11        7.78        7.59      2.72 o 
  -4   5  11      133.60      117.41      3.66 o 
  -3   5  11      175.29      187.90     12.04 o 
  -2   5  11       81.05       77.74      8.69 o 
  -1   5  11        0.18        0.70      0.89 o 
   0   5  11      232.86      272.38      2.14 o 
   1   5  11        0.26        2.70      1.87 o 
   2   5  11        8.89        8.20      0.71 o 
   3   5  11       82.48       87.07      5.36 o 
   4   5  11        2.95        3.61      2.34 o 
   5   5  11        2.13        3.60      5.09 o 
  -5   6  11       21.34       18.77      1.65 o 
  -4   6  11       51.58       53.26      9.73 o 
  -3   6  11       33.72       31.85      3.12 o 
  -2   6  11       24.05       25.22      2.70 o 
  -1   6  11        2.83        3.75      1.30 o 
   0   6  11       10.42       10.59      0.82 o 
   1   6  11       56.20       70.34      2.19 o 
   3   6  11       90.83       85.40      4.22 o 
   4   6  11       50.66       46.56      2.91 o 
  -4   7  11       12.68       12.07      2.09 o 
  -3   7  11       59.13       61.72      3.56 o 
  -1   7  11        7.92        9.94      1.44 o 
   1   7  11        0.80        8.42      3.54 o 
   2   7  11        0.18        0.88      1.77 o 
   3   7  11       36.59       32.04      2.50 o 
   4   7  11        0.00        6.30      5.93 o 
  -3   8  11        8.95       11.54      5.10 o 
  -2   8  11        0.40        0.99      1.76 o 
  -1   8  11        0.47        0.83      0.91 o 
   0   8  11       13.60       12.93      1.30 o 
   1   8  11        0.82        0.61      1.30 o 
   2   8  11        3.32        2.60      3.54 o 
   3   8  11       30.28       21.42      5.56 o 
  -2   9  11        2.97        3.64      3.22 o 
  -1   9  11        3.62        5.05      2.53 o 
   0   9  11        1.45        3.40      4.47 o 
   1   9  11        9.18       17.57      4.58 o 
  -6   0  12       13.68       22.15      3.64 o 
  -4   0  12        5.00        4.26      3.64 o 
  -2   0  12     1005.49     1041.62     14.77 o 
   0   0  12       91.81       55.15     11.47 o 
   2   0  12      247.10      268.61      8.47 o 
   4   0  12      137.14      134.28      8.96 o 
   6   0  12       43.35       34.85      3.43 o 
  -6   1  12       90.55       69.21     14.52 o 
  -5   1  12       35.55       41.32      5.15 o 
  -3   1  12      181.19      172.05     15.12 o 
  -2   1  12        3.06        3.74      2.50 o 
  -1   1  12     1030.69     1261.05     13.88 o 
   0   1  12       13.60       15.46      1.61 o 
   1   1  12      360.91      358.61     12.12 o 
   2   1  12     1448.45     1507.25     20.39 o 
   3   1  12      382.00      428.66     23.49 o 
   4   1  12       18.42       19.82      2.32 o 
   5   1  12      313.51      354.07      6.96 o 
   6   1  12        5.29        8.74      2.37 o 
  -6   2  12        1.82        7.29      2.31 o 
  -5   2  12       43.10       44.54      7.44 o 
  -4   2  12        3.71        1.15      2.37 o 
  -3   2  12       29.01       30.80      1.64 o 
  -2   2  12      165.14      193.96      3.41 o 
  -1   2  12      111.57      114.84     13.71 o 
   0   2  12       64.36       62.84      3.38 o 
   1   2  12        5.80        5.00      1.87 o 
   2   2  12       49.98       53.16      1.65 o 
   3   2  12       17.05       11.64      4.99 o 
   4   2  12       89.73       90.26      4.53 o 
   5   2  12       23.70       22.95      2.87 o 
   6   2  12       11.65       17.45      3.35 o 
  -6   3  12        9.71       12.92      7.44 o 
  -5   3  12      381.34      365.23     13.37 o 
  -4   3  12        3.88        3.22      2.70 o 
  -3   3  12       30.79       34.96      6.71 o 
  -2   3  12      165.41      177.04     16.43 o 
  -1   3  12      103.46      114.47      8.44 o 
   0   3  12        2.61        2.81      0.21 o 
   2   3  12       19.62       21.42      2.86 o 
   3   3  12       59.96       64.95      3.59 o 
   4   3  12      131.73      130.83      8.02 o 
   5   3  12       27.82       33.76      1.97 o 
  -4   4  12       61.39       64.03      5.78 o 
  -3   4  12       17.83       19.30      3.69 o 
  -2   4  12        0.03        1.46      1.46 o 
  -1   4  12       42.30       44.81      2.13 o 
   0   4  12       51.04       52.66      4.68 o 
   1   4  12       17.17       17.89      2.50 o 
   2   4  12       62.77       57.06      1.46 o 
   3   4  12        8.90        7.84      1.76 o 
   4   4  12       30.28       37.46      3.67 o 
   5   4  12       15.70       14.46      2.96 o 
  -5   5  12        8.27       16.02      2.57 o 
  -4   5  12      171.42      164.83      2.88 o 
  -3   5  12       39.65       55.67      7.28 o 
  -2   5  12        7.30       10.00      2.55 o 
  -1   5  12        0.42        1.83      1.14 o 
   0   5  12      133.80      108.22     22.30 o 
   1   5  12       15.38       17.89      2.70 o 
   2   5  12        3.19        3.33      0.21 o 
   3   5  12       51.24       53.58      1.76 o 
   4   5  12        1.50        6.65      2.81 o 
   5   5  12       22.66       21.87      2.65 o 
  -5   6  12       12.60       15.66      3.82 o 
  -4   6  12       13.06       12.59      5.30 o 
  -3   6  12        3.05        3.22      1.77 o 
  -2   6  12        0.60        1.40      1.05 o 
  -1   6  12        2.96        2.27      0.90 o 
   0   6  12       11.82       15.54      1.02 o 
   2   6  12        3.33        6.97      1.66 o 
   3   6  12       40.85       33.75      3.02 o 
   4   6  12       13.26       13.80      4.16 o 
  -4   7  12       24.25       14.22      2.30 o 
  -3   7  12       86.90       90.19      9.89 o 
  -2   7  12        4.92        6.99      1.64 o 
  -1   7  12        7.10        6.32      1.87 o 
   0   7  12       37.82       38.35      1.52 o 
   1   7  12       20.56       21.53      2.08 o 
   3   7  12       17.50       16.26      2.03 o 
   4   7  12        1.89        3.37      2.86 o 
  -3   8  12        7.27        6.46      2.72 o 
  -2   8  12       13.01       13.14      6.24 o 
  -1   8  12        0.63        3.01      1.47 o 
   0   8  12        0.18        3.06      1.61 o 
   2   8  12        0.08        1.87      2.91 o 
   3   8  12        1.71        9.15      5.30 o 
  -1   9  12        0.59        1.94      1.71 o 
   0   9  12       18.31       15.58      1.35 o 
  -5   0  13      220.87      234.27      3.96 o 
  -3   0  13       13.11       15.50      1.77 o 
  -1   0  13      168.34      155.59      2.40 o 
   1   0  13      225.58      213.60      2.82 o 
   3   0  13       54.01       54.12      4.27 o 
   5   0  13        6.77       13.73      4.26 o 
  -6   1  13       78.00       56.17     14.83 o 
  -5   1  13       16.92       15.25      4.84 o 
  -4   1  13      451.85      429.89     23.55 o 
  -3   1  13      171.89      149.91      3.96 o 
  -2   1  13      363.47      354.07     11.99 o 
  -1   1  13      125.55      121.68      6.15 o 
   0   1  13      131.36      136.36      4.85 o 
   1   1  13        9.57        8.74      0.77 o 
   2   1  13     1122.77     1189.94     33.05 o 
   3   1  13      146.66      160.29      7.71 o 
   4   1  13       50.27       52.06      1.80 o 
   5   1  13       14.38       15.59      2.25 o 
   6   1  13       11.00       11.34      3.07 o 
  -6   2  13        6.41       10.56      3.06 o 
  -5   2  13        4.36        6.13      4.37 o 
  -4   2  13       47.66       43.42      2.76 o 
  -3   2  13       53.76       53.74      3.90 o 
  -2   2  13      122.79      148.28     15.22 o 
  -1   2  13       42.58       35.76      2.03 o 
   0   2  13        1.61        1.97      0.68 o 
   1   2  13        0.81        2.26      0.59 o 
   2   2  13        2.02        3.37      0.68 o 
   3   2  13      137.00      128.13      6.15 o 
   4   2  13       13.04       13.32      1.57 o 
   5   2  13       42.99       48.86      3.33 o 
   6   2  13        7.68       10.61      3.49 o 
  -6   3  13        0.12        0.94      6.65 o 
  -5   3  13      160.72      149.43      6.01 o 
  -4   3  13      140.43      126.34     14.58 o 
  -3   3  13        0.12        0.31      2.81 o 
  -2   3  13      794.01      962.84     67.53 o 
  -1   3  13      417.96      424.97     18.82 o 
   0   3  13        2.22        1.22      0.99 o 
   1   3  13       57.31       73.70      3.33 o 
   2   3  13       83.78       86.41      8.12 o 
   3   3  13       68.84       84.38      5.00 o 
   4   3  13       17.77       16.04      1.53 o 
   5   3  13        3.05        6.60      2.75 o 
  -5   4  13       10.70       10.87      2.59 o 
  -4   4  13        8.27        7.70      3.02 o 
  -3   4  13       11.32        8.98      1.65 o 
  -2   4  13        0.10        1.66      1.46 o 
  -1   4  13       47.84       50.06      4.68 o 
   0   4  13        4.21        8.63      2.50 o 
   1   4  13       33.82       30.07      2.50 o 
   2   4  13       23.37       23.94      0.78 o 
   3   4  13       12.78       13.37      2.10 o 
   4   4  13       16.73       20.59      2.70 o 
   5   4  13        7.01       10.04      1.66 o 
  -5   5  13        0.69        3.22      5.20 o 
  -4   5  13      127.05      123.24      4.14 o 
  -3   5  13       35.86       37.97      2.90 o 
  -2   5  13        8.84        8.94      1.29 o 
  -1   5  13       36.04       31.06      1.37 o 
   0   5  13       65.41       67.13      2.60 o 
   1   5  13        0.01        4.16      2.39 o 
   2   5  13        1.91        7.90      3.22 o 
   3   5  13        4.98        6.50      2.55 o 
   4   5  13       13.28       12.62      2.15 o 
   5   5  13        6.81        9.76      2.53 o 
  -4   6  13        0.21        2.16      1.57 o 
  -3   6  13       84.35       97.67     14.62 o 
  -1   6  13        9.56       11.02      0.61 o 
   2   6  13        4.05        5.82      3.54 o 
   3   6  13       22.94       20.18      3.69 o 
   4   6  13        3.47        3.36      2.34 o 
  -4   7  13        1.63        5.19      3.17 o 
  -3   7  13      144.55      143.76      3.56 o 
  -2   7  13        6.54        9.81      2.18 o 
  -1   7  13        0.38        0.73      1.25 o 
   0   7  13        0.09        0.42      0.31 o 
   1   7  13       36.10       34.85      4.16 o 
   2   7  13        0.03        6.03      4.16 o 
   3   7  13        5.89        0.52      0.52 o 
   4   7  13       16.56        9.69      1.22 o 
  -3   8  13       87.42       84.55     13.89 o 
  -2   8  13        2.18        2.91      1.46 o 
  -1   8  13        0.22        2.60      3.95 o 
   0   8  13        6.96        3.81      2.18 o 
   1   8  13        0.00        3.74      4.37 o 
   2   8  13        0.87        6.34      4.99 o 
   3   8  13       17.59       16.54      5.72 o 
  -1   9  13        0.88        2.43      1.49 o 
   0   9  13        0.87        3.02      3.43 o 
   1   9  13        4.24        4.78      3.95 o 
  -6   0  14        7.66       17.05      5.62 o 
  -4   0  14      234.73      242.34      8.03 o 
  -2   0  14       43.06       30.39      5.72 o 
   0   0  14      524.81      561.38     13.80 o 
   2   0  14      432.32      428.09     10.69 o 
   4   0  14       17.31       20.07      4.89 o 
   6   0  14      126.95      122.44      8.54 o 
  -6   1  14        4.40        9.46     10.29 o 
  -5   1  14        2.39        5.51      2.63 o 
  -4   1  14        9.66        8.23      2.65 o 
  -3   1  14       50.33       58.74      1.65 o 
  -2   1  14      777.32      596.98    114.23 o 
  -1   1  14     5550.65     7644.07    944.27 o 
   0   1  14      297.18      297.93      7.20 o 
   1   1  14        7.58        9.95      0.83 o 
   2   1  14       81.57       79.26      6.14 o 
   3   1  14       56.55       61.06      1.73 o 
   4   1  14       38.22       41.06      3.06 o 
   5   1  14       73.32       69.85      8.38 o 
   6   1  14        2.91        3.33      4.06 o 
  -6   2  14        7.44        7.92      3.18 o 
  -5   2  14       83.55       81.91      7.28 o 
  -4   2  14       11.93       11.88      2.70 o 
  -3   2  14        4.27        4.88      1.59 o 
  -2   2  14       79.72       81.66      5.15 o 
  -1   2  14      133.28      129.00      4.80 o 
   0   2  14       22.35       17.60      1.48 o 
   1   2  14      127.69      121.97      1.77 o 
   2   2  14       45.45       51.52      1.61 o 
   3   2  14        8.92        6.21      3.43 o 
   4   2  14       10.46        9.80      2.24 o 
   5   2  14       24.40       24.38      3.93 o 
   6   2  14       24.26       22.02      4.84 o 
  -6   3  14        0.15        7.78      4.09 o 
  -5   3  14        2.53        2.39      4.06 o 
  -4   3  14        0.20        3.64      2.81 o 
  -3   3  14       28.81       29.20      4.16 o 
  -2   3  14      344.82      396.36      8.77 o 
  -1   3  14      482.73      410.82     29.75 o 
   0   3  14       10.06        4.80      2.34 o 
   1   3  14      332.26      331.64      8.26 o 
   2   3  14       57.53       69.11      4.22 o 
   3   3  14       93.50       95.58      4.43 o 
   4   3  14        2.67        4.26      1.95 o 
   5   3  14       12.60       14.97      2.27 o 
  -5   4  14        0.83        6.03      4.26 o 
  -4   4  14        7.49        6.75      2.87 o 
  -3   4  14        0.23        4.49      1.37 o 
  -2   4  14      105.94      109.95      6.46 o 
  -1   4  14       21.73       25.50      6.66 o 
   0   4  14       45.54       43.29      3.02 o 
   1   4  14       28.52       24.65      1.56 o 
   2   4  14       88.81       84.45      9.63 o 
   3   4  14       10.39        8.60      2.55 o 
   4   4  14       13.33       12.17      1.61 o 
   5   4  14        0.07        5.91      2.19 o 
  -5   5  14       38.04       37.35      3.06 o 
  -4   5  14      130.12      137.77      5.62 o 
  -3   5  14      281.69      303.86     11.37 o 
  -2   5  14        0.95        5.72      4.26 o 
  -1   5  14        8.54        8.01      0.73 o 
   2   5  14       90.07       90.57      3.64 o 
   3   5  14        6.25        3.91      0.88 o 
   4   5  14        2.58        5.41      1.46 o 
   5   5  14        0.43        3.06      2.19 o 
  -4   6  14        8.88        8.21      2.39 o 
  -3   6  14       39.06       37.02      2.40 o 
  -2   6  14      100.99      108.35      3.70 o 
  -1   6  14        0.20        3.54      3.64 o 
   0   6  14        4.06        2.70      1.87 o 
   2   6  14        0.04        3.74      3.12 o 
   3   6  14        0.84        2.19      1.72 o 
   4   6  14       37.92       40.16      4.68 o 
  -4   7  14       40.11       37.52      5.72 o 
  -3   7  14        8.75        5.10      2.75 o 
  -2   7  14        2.21        3.24      1.34 o 
  -1   7  14        1.48        4.26      3.12 o 
   0   7  14        5.45        7.69      3.22 o 
   1   7  14        2.75        2.29      2.70 o 
   2   7  14        0.81        4.57      3.12 o 
  -3   8  14        0.96        2.81      1.87 o 
  -2   8  14       53.18       60.23      5.05 o 
  -1   8  14        0.49        2.08      0.83 o 
   0   8  14        5.68        6.86      4.58 o 
   1   8  14       16.52       15.70      2.60 o 
   2   8  14        2.17        3.85      3.22 o 
   0   9  14        1.88        4.37      3.74 o 
   1   9  14        1.05        8.84      5.20 o 
  -5   0  15      252.04      274.49     16.06 o 
  -3   0  15       88.10       96.21      4.48 o 
  -1   0  15     1784.35     2130.38     21.29 o 
   1   0  15      244.58      225.99      1.99 o 
   3   0  15      320.19      331.26      4.70 o 
   5   0  15       10.18       14.25      2.39 o 
  -6   1  15       17.55       19.87      4.05 o 
  -5   1  15       16.75       20.06      2.37 o 
  -4   1  15      477.44      523.26      7.11 o 
  -3   1  15       64.81       67.14      4.75 o 
  -1   1  15     3648.37     4625.47    517.92 o 
   0   1  15     3268.55     3645.87     79.26 o 
   1   1  15      140.97      126.22      0.69 o 
   2   1  15      130.99      145.58      2.11 o 
   3   1  15       15.99       16.67      5.04 o 
   4   1  15       39.31       33.41      4.63 o 
   5   1  15        6.18       11.73      4.84 o 
   6   1  15        4.77        5.89      2.27 o 
  -6   2  15        0.54        8.42      4.47 o 
  -5   2  15       46.63       35.42      2.68 o 
  -4   2  15       46.56       43.56      6.35 o 
  -3   2  15      264.72      242.81     33.10 o 
  -2   2  15       59.86       58.87      2.76 o 
  -1   2  15       87.41       97.62      8.49 o 
   0   2  15      156.54      156.36      1.54 o 
   1   2  15      152.13      163.69      3.70 o 
   2   2  15        2.00        3.59      0.62 o 
   3   2  15      398.86      449.17     13.03 o 
   4   2  15        7.05        7.42      1.82 o 
   5   2  15        5.20        3.95      1.86 o 
  -6   3  15        7.29       11.02      2.71 o 
  -5   3  15        1.01        3.02      3.33 o 
  -4   3  15       25.39       32.38      3.17 o 
  -3   3  15      309.72      324.43     18.65 o 
  -2   3  15      331.46      371.89     41.82 o 
  -1   3  15        0.67        0.62      1.04 o 
   0   3  15        5.57        8.94      0.21 o 
   1   3  15       19.02       20.07      1.77 o 
   2   3  15        4.11        4.30      0.41 o 
   3   3  15       62.57       62.11      3.59 o 
   4   3  15        9.36        6.15      3.64 o 
   5   3  15        2.66        2.91      2.29 o 
  -4   4  15       14.92       15.55      2.69 o 
  -3   4  15       54.10       59.34      4.89 o 
  -2   4  15        5.77        5.93      3.17 o 
  -1   4  15       51.05       51.95      2.58 o 
   0   4  15       14.54        9.15      2.70 o 
   1   4  15       72.67       69.33      3.23 o 
   2   4  15       90.76       93.67      1.25 o 
   3   4  15        1.41        4.44      3.48 o 
   4   4  15        3.78        2.89      1.94 o 
   5   4  15       24.23       28.33      4.43 o 
  -5   5  15        2.90       11.23      4.16 o 
  -4   5  15        2.40        2.70      3.74 o 
  -3   5  15        8.10        7.52      1.74 o 
  -2   5  15        5.26        4.81      4.11 o 
  -1   5  15        3.20        3.51      1.04 o 
   0   5  15      139.30      146.49      6.25 o 
   1   5  15       74.14       69.84      3.75 o 
   2   5  15       27.96       30.37      3.22 o 
   3   5  15        1.99        1.94      1.14 o 
   4   5  15       13.82       13.63      3.17 o 
   5   5  15       21.14       31.48      4.42 o 
  -4   6  15        0.04        3.53      2.62 o 
  -3   6  15        0.95        7.49      3.54 o 
  -2   6  15       18.77       19.37      2.77 o 
  -1   6  15       21.95       23.16      0.91 o 
   0   6  15        7.39       10.61      4.16 o 
   1   6  15       69.05       67.13      7.39 o 
   2   6  15        5.79        7.17      7.38 o 
   4   6  15        1.84        4.99      3.12 o 
  -4   7  15        0.85        4.16      2.87 o 
  -3   7  15       52.93       50.90      3.87 o 
  -2   7  15       74.30       84.03      7.91 o 
  -1   7  15        0.72        1.56      1.04 o 
   0   7  15        0.20        1.98      2.70 o 
   1   7  15        2.08        7.90      2.39 o 
   2   7  15        0.06        2.81      2.50 o 
   3   7  15       29.64       20.07      3.43 o 
  -3   8  15       18.06       14.91      3.33 o 
  -2   8  15        0.02        5.09      3.64 o 
  -1   8  15        1.65        2.75      1.30 o 
   0   8  15        2.92        2.08      4.99 o 
   2   8  15        0.61        2.81      3.12 o 
  -6   0  16        1.37        6.97      5.93 o 
  -4   0  16       57.85       59.42      3.95 o 
  -2   0  16      184.65      230.48     18.68 o 
   0   0  16      622.34      626.50      3.27 o 
   2   0  16      283.23      265.44      3.14 o 
   4   0  16      157.89      158.47      3.23 o 
  -6   1  16       17.31       22.28      5.02 o 
  -5   1  16       38.80       45.69      3.97 o 
  -3   1  16       12.02        8.76      1.62 o 
  -2   1  16      104.70      133.94     45.26 o 
  -1   1  16       61.37       39.98      4.06 o 
   0   1  16     1272.80     1526.77     49.77 o 
   2   1  16       68.05       60.95      3.57 o 
   3   1  16       70.27       66.27      7.03 o 
   4   1  16        3.19        1.77      3.22 o 
   5   1  16        4.41        4.68      1.98 o 
  -6   2  16        1.87        0.39      3.92 o 
  -4   2  16       43.29       40.35     12.85 o 
  -3   2  16        8.76        5.10      5.20 o 
  -2   2  16       19.67       19.93      3.02 o 
   0   2  16     1901.19     2016.11     21.38 o 
   1   2  16       47.35       38.54      2.19 o 
   2   2  16        8.01        6.86      0.57 o 
   3   2  16       86.34       93.07      3.09 o 
   4   2  16       19.40       15.23      2.17 o 
   5   2  16        3.82        7.40      3.12 o 
  -5   3  16       60.25       70.51      4.41 o 
  -4   3  16      346.92      299.79     32.74 o 
  -3   3  16      267.99      261.96     16.07 o 
  -2   3  16      316.49      370.54     18.24 o 
  -1   3  16       70.22       72.09      3.28 o 
   0   3  16       23.02       25.07      2.70 o 
   1   3  16      496.20      378.78     49.18 o 
   2   3  16        2.35        3.01      0.88 o 
   3   3  16       15.08       13.56      1.68 o 
   5   3  16        0.01        2.08      3.22 o 
  -5   4  16       19.00       15.59      2.96 o 
  -4   4  16        0.13        3.02      2.91 o 
  -3   4  16        5.56        6.58      2.47 o 
  -2   4  16        0.00        3.33      1.66 o 
  -1   4  16      136.62      144.30     23.50 o 
   0   4  16      130.55      119.72      7.09 o 
   1   4  16       57.89       52.66      5.62 o 
   2   4  16       62.78       58.90      7.39 o 
   3   4  16        0.17        1.66      2.18 o 
   4   4  16       43.74       40.63      1.95 o 
   5   4  16       10.21        8.94      1.83 o 
  -5   5  16       26.42       26.80      2.99 o 
  -4   5  16        8.80        8.42      4.26 o 
  -3   5  16      113.54      110.06      3.10 o 
  -2   5  16       85.72      100.75     16.81 o 
  -1   5  16       24.01       29.46      1.61 o 
   1   5  16       18.38       25.58      5.51 o 
   2   5  16       46.04       50.77      4.16 o 
   3   5  16        7.02        5.39      1.01 o 
   4   5  16       35.73       35.57      4.32 o 
  -4   6  16       12.48       13.81      6.50 o 
  -3   6  16       11.49       15.06      3.59 o 
  -2   6  16        7.14       11.77      2.29 o 
  -1   6  16        2.90        4.83      2.13 o 
   0   6  16        0.42        1.98      1.98 o 
   1   6  16       22.34       22.47      2.50 o 
   2   6  16        2.38        6.97      3.12 o 
   3   6  16        1.40        6.97      3.12 o 
   4   6  16        0.04        2.21      5.46 o 
  -3   7  16       16.28       24.53      3.02 o 
  -2   7  16       68.03       76.69      1.98 o 
  -1   7  16       21.23       21.16      3.43 o 
   1   7  16        2.00       11.85      4.26 o 
   2   7  16       46.07       43.28      3.02 o 
   3   7  16        9.81       13.00      5.41 o 
  -2   8  16        4.46        3.78      2.07 o 
  -1   8  16        0.00        1.40      0.82 o 
   0   8  16        1.38        8.84      4.37 o 
   1   8  16        6.34        6.97      4.99 o 
  -5   0  17       16.95       27.25      5.72 o 
  -3   0  17        4.72        6.45      2.18 o 
  -1   0  17        9.33        9.36      2.60 o 
   1   0  17      573.72      566.49      3.05 o 
   3   0  17      224.59      249.43      5.11 o 
   5   0  17       22.51       25.58      2.60 o 
  -6   1  17        0.24        5.82      4.68 o 
  -5   1  17       23.34       32.80      5.30 o 
  -4   1  17      913.06     1067.12     30.52 o 
  -3   1  17      170.09      159.59      6.88 o 
  -2   1  17     1056.47     1211.84     12.50 o 
  -1   1  17     2003.99     2310.43    262.42 o 
   0   1  17     1049.74     1147.64     21.13 o 
   1   1  17      194.37      205.47      6.42 o 
   2   1  17       78.97       71.05      4.32 o 
   3   1  17       28.06       25.57      2.20 o 
   4   1  17        3.78        3.13      1.45 o 
   5   1  17        5.62        5.51      2.91 o 
  -6   2  17       13.56       21.67      6.03 o 
  -5   2  17       35.97       38.92      3.38 o 
  -4   2  17       20.96       13.84      2.69 o 
  -3   2  17      268.86      273.45     22.70 o 
  -2   2  17       78.30       70.99      5.99 o 
  -1   2  17        0.13        1.61      1.56 o 
   0   2  17       85.13       80.04      3.49 o 
   1   2  17       97.38       85.85      6.20 o 
   2   2  17       21.19       21.93      2.01 o 
   3   2  17        9.38       10.83      3.38 o 
   4   2  17       17.22       18.90      1.67 o 
   5   2  17       29.12       29.12      3.54 o 
  -5   3  17       83.52       72.30     13.27 o 
  -4   3  17       20.49       16.75      8.27 o 
  -3   3  17       32.36       31.01      2.11 o 
  -2   3  17      809.00      876.47     44.96 o 
  -1   3  17        4.48        4.27      1.09 o 
   0   3  17      818.29      835.77     23.78 o 
   1   3  17      542.94      456.67     46.74 o 
   2   3  17      156.44      143.16      3.13 o 
   3   3  17       36.31       42.13      1.87 o 
   4   3  17       36.79       35.51      2.50 o 
   5   3  17       11.11       14.07      1.80 o 
  -5   4  17       77.75       82.88      6.24 o 
  -4   4  17       36.18       33.68      3.82 o 
  -3   4  17       31.83       36.97      4.11 o 
  -2   4  17       39.34       36.64      2.76 o 
  -1   4  17        4.39        3.17      1.28 o 
   0   4  17       70.77       66.10      4.68 o 
   1   4  17       90.32       89.33      1.87 o 
   2   4  17       35.24       28.71      5.20 o 
   3   4  17        0.04        2.50      3.54 o 
   4   4  17        3.17        6.28      1.10 o 
   5   4  17        0.38        5.72      3.01 o 
  -5   5  17        2.12        2.76      3.63 o 
  -4   5  17       14.31       17.98      2.55 o 
  -3   5  17        9.77       10.66      2.91 o 
  -2   5  17        1.35        3.12      4.26 o 
   0   5  17        3.28        2.91      2.81 o 
   1   5  17       39.32       46.71      4.89 o 
   2   5  17      102.27      109.94      8.75 o 
   3   5  17       35.04       24.59      3.43 o 
   4   5  17        2.93        3.85      1.77 o 
  -4   6  17        3.17        8.01      4.06 o 
  -3   6  17        2.42        4.78      1.87 o 
  -2   6  17       28.50       32.80      3.09 o 
  -1   6  17        5.16        6.78      0.68 o 
   0   6  17       17.00       21.22      3.02 o 
   2   6  17        1.52        3.85      3.02 o 
   3   6  17        0.52        1.04      4.47 o 
  -3   7  17       18.60       21.72      1.69 o 
  -2   7  17        4.51        6.78      1.92 o 
  -1   7  17        1.66        4.22      1.60 o 
   0   7  17       17.50       28.70      2.81 o 
   1   7  17       35.88       34.12      3.74 o 
   2   7  17       10.04        8.22      6.45 o 
   3   7  17        8.11       13.00      3.74 o 
  -2   8  17        6.79        4.92      2.96 o 
  -1   8  17        3.63        3.22      0.94 o 
   0   8  17        3.04        8.84      3.43 o 
   1   8  17        1.48        4.16      5.09 o 
   2   8  17       12.58       21.01      5.62 o 
  -6   0  18       10.63       19.55      3.12 o 
  -4   0  18      102.79       96.20      6.98 o 
  -2   0  18        6.99        6.45      1.77 o 
   0   0  18      425.68      546.57      3.04 o 
   2   0  18        2.58        1.46      1.98 o 
   4   0  18       37.27       48.06      2.29 o 
  -6   1  18        0.93       12.37      6.13 o 
  -5   1  18       13.12       17.39      3.38 o 
  -4   1  18      539.30      514.53      7.33 o 
  -3   1  18      187.35      176.48      3.63 o 
  -2   1  18       33.97       31.69      2.06 o 
   1   1  18      351.43      340.75      1.99 o 
   2   1  18        3.62        3.97      1.35 o 
   3   1  18       20.88       20.00      2.76 o 
   4   1  18        6.58        3.54      1.66 o 
   5   1  18       10.47       10.22      4.42 o 
  -5   2  18       11.79       12.04      2.37 o 
  -4   2  18      399.95      448.80      7.22 o 
  -2   2  18        9.46       11.95      2.39 o 
  -1   2  18       77.00       77.60      1.12 o 
   0   2  18       55.86       61.83      2.60 o 
   3   2  18        7.93        9.86      1.40 o 
   4   2  18       12.81       12.79      2.46 o 
   5   2  18        0.09        2.81      2.50 o 
  -5   3  18       42.19       45.86      9.73 o 
  -4   3  18       19.96       16.22      2.60 o 
  -3   3  18        8.38        9.72      1.65 o 
  -2   3  18       15.05       10.04      1.68 o 
  -1   3  18       96.50       99.04      1.81 o 
   0   3  18     1288.06     1257.00      6.77 o 
   1   3  18      345.74      367.22      4.91 o 
   2   3  18       13.61       13.30      0.52 o 
   3   3  18        3.38        3.93      1.25 o 
   4   3  18       74.85       67.70      2.45 o 
   5   3  18        0.31       12.79      4.37 o 
  -5   4  18      108.74      104.68     12.34 o 
  -4   4  18       25.04       23.16      2.76 o 
  -3   4  18      317.14      354.30     37.90 o 
  -2   4  18        0.41        2.18      2.25 o 
  -1   4  18      118.18      126.40      3.75 o 
   1   4  18        0.12        1.87      3.02 o 
   2   4  18        0.59        0.73      3.33 o 
   3   4  18        2.33        3.31      1.72 o 
   4   4  18        0.61        3.33      2.03 o 
   5   4  18        8.63        6.67      2.34 o 
  -5   5  18       24.73       27.79      4.81 o 
  -4   5  18        0.19        4.57      2.70 o 
  -3   5  18      109.55      113.38      7.10 o 
  -2   5  18      368.06      411.55      6.90 o 
  -1   5  18       18.89       19.76      1.37 o 
   0   5  18        5.05        4.37      3.02 o 
   1   5  18       79.03       89.93      5.52 o 
   2   5  18       90.60       96.19      5.10 o 
   3   5  18       99.83       48.38     16.50 o 
   4   5  18       19.11       17.03      2.12 o 
  -4   6  18        0.03        2.50      4.06 o 
  -3   6  18        8.80        7.89      3.28 o 
  -2   6  18       51.44       56.85      4.63 o 
  -1   6  18       43.58       39.34      5.57 o 
   0   6  18       13.14       18.41      4.47 o 
   1   6  18        3.30        4.78      3.12 o 
   2   6  18        2.45        3.54      4.47 o 
   3   6  18        0.52        3.54      4.78 o 
   4   6  18        0.01        2.39      2.81 o 
  -3   7  18       11.84       13.20      5.62 o 
  -2   7  18       30.79       35.96      1.50 o 
  -1   7  18       19.87       18.45      1.12 o 
   0   7  18       21.78       22.46      5.51 o 
   1   7  18       18.45       12.79      5.10 o 
   2   7  18      127.78      124.63      2.92 o 
  -2   8  18        1.44       11.65      5.72 o 
  -1   8  18        0.38        7.17      5.20 o 
   1   8  18        6.23        0.62      5.51 o 
  -5   0  19       72.36       93.03     12.49 o 
  -3   0  19     2237.57     2555.79     33.17 o 
  -1   0  19      551.29      589.16      7.88 o 
   3   0  19       43.86       51.29      2.81 o 
   5   0  19       23.73       33.28      4.06 o 
  -5   1  19        0.50        3.31      2.65 o 
  -4   1  19       28.76       22.03      4.73 o 
  -3   1  19     1869.95     2050.59     23.60 o 
  -2   1  19      127.11      134.31      4.82 o 
  -1   1  19      808.44      942.35     31.38 o 
   0   1  19       92.16       92.15      1.50 o 
   1   1  19       28.11       24.19      2.29 o 
   2   1  19       27.79       28.57      3.64 o 
   3   1  19        0.15        2.50      1.04 o 
   4   1  19       12.13       11.22      2.23 o 
   5   1  19       41.97       41.84      3.69 o 
  -5   2  19      155.29      156.92      4.24 o 
  -4   2  19      169.29      175.42     32.61 o 
  -3   2  19       15.92       19.01      2.41 o 
  -2   2  19      183.20      166.64     26.49 o 
  -1   2  19       23.69       18.65      1.14 o 
   0   2  19        0.16        1.46      0.60 o 
   1   2  19       75.61       74.39      5.31 o 
   2   2  19        7.69        8.94      1.28 o 
   3   2  19       40.77       40.37      1.77 o 
   4   2  19       31.28       34.78      1.72 o 
  -5   3  19       84.93       70.62      6.56 o 
  -4   3  19       18.61       20.31      2.72 o 
  -3   3  19       60.68       59.76      2.02 o 
  -2   3  19      406.42      393.45     20.35 o 
  -1   3  19      173.31      172.72     10.43 o 
   0   3  19       19.04       19.10      2.03 o 
   1   3  19        4.34        3.69      1.35 o 
   2   3  19       28.76       37.61      1.40 o 
   3   3  19       74.15       75.49      7.29 o 
   4   3  19       13.43        9.31      1.88 o 
  -5   4  19       35.16       41.80      9.31 o 
  -4   4  19       77.87       71.73      3.25 o 
  -3   4  19      123.53      136.96      4.27 o 
  -2   4  19      195.65      235.11     28.93 o 
  -1   4  19      126.22      134.57      6.46 o 
   0   4  19       52.09       55.98      4.37 o 
   1   4  19       22.11       29.33      5.62 o 
   2   4  19       22.21       18.93      5.10 o 
   3   4  19       21.92       26.20      2.24 o 
   4   4  19        2.58        7.49      4.47 o 
  -4   5  19        0.65        2.17      2.54 o 
  -3   5  19       23.65       20.27      1.43 o 
  -2   5  19       16.73       18.44      2.88 o 
  -1   5  19      223.84      240.97      6.65 o 
   0   5  19        2.63        6.45      1.98 o 
   1   5  19      372.53      379.92     13.90 o 
   2   5  19       28.61       21.22      3.85 o 
   3   5  19       30.90       26.63      3.64 o 
   4   5  19        3.53        4.89      2.08 o 
  -4   6  19        0.84        1.04      4.16 o 
  -3   6  19        3.46        3.70      2.29 o 
  -2   6  19        0.87        0.00      2.18 o 
  -1   6  19       21.33       18.91      2.50 o 
   1   6  19        4.98        6.34      2.08 o 
   2   6  19       19.92       14.25      2.39 o 
   3   6  19        5.16       12.17      3.33 o 
  -3   7  19        1.08        1.80      2.12 o 
  -2   7  19       52.06       52.72      4.13 o 
  -1   7  19       15.01       14.77      3.95 o 
   0   7  19       10.38        9.77      6.03 o 
  -2   8  19        9.46       10.56      2.62 o 
  -1   8  19       25.79       28.29      8.53 o 
   1   8  19        2.26        3.54      3.02 o 
  -4   0  20     1016.18     1248.83     16.01 o 
  -2   0  20      332.01      293.63     15.47 o 
   0   0  20       13.67       12.17      0.94 o 
   2   0  20        9.90       13.00      2.81 o 
  -5   1  20      177.18      184.23      4.39 o 
  -4   1  20      370.20      384.30      7.05 o 
  -3   1  20      384.36      389.97      8.89 o 
  -2   1  20       26.26       25.45      4.84 o 
  -1   1  20       41.90       44.12      7.70 o 
   0   1  20       40.51       44.10      2.24 o 
   1   1  20       42.34       41.63      1.87 o 
   2   1  20        6.61        4.89      1.06 o 
   3   1  20        0.00        3.54      1.77 o 
   4   1  20       72.07       69.57      2.57 o 
  -5   2  20       59.41       60.21      6.21 o 
  -4   2  20      316.92      326.18     14.77 o 
  -3   2  20      760.09      744.86      3.56 o 
  -2   2  20      260.66      255.04     22.81 o 
  -1   2  20        1.95        1.25      1.66 o 
   0   2  20       28.45       21.72      1.72 o 
   1   2  20       33.63       34.76      1.09 o 
   2   2  20      100.49       97.32      2.24 o 
   3   2  20        0.10        3.22      4.06 o 
   4   2  20       13.61       16.67      2.46 o 
   5   2  20        0.21        0.42      3.33 o 
  -5   3  20       48.04       42.86     11.03 o 
  -4   3  20        4.50        7.69      5.20 o 
  -3   3  20      286.83      284.24      9.71 o 
  -2   3  20     1482.21     1642.54     10.30 o 
  -1   3  20      142.43      140.20      3.07 o 
   0   3  20       20.92       24.47      2.65 o 
   1   3  20        2.92        3.44      0.89 o 
   2   3  20        7.88        8.14      1.21 o 
   3   3  20       91.01       74.81      2.97 o 
   4   3  20        2.58        3.22      4.26 o 
   5   3  20       11.69       13.27      2.74 o 
  -5   4  20       19.86       17.06      5.82 o 
  -4   4  20        4.20        6.03      2.15 o 
  -2   4  20       63.67       67.31      6.40 o 
  -1   4  20       57.32       54.27      3.12 o 
   0   4  20        6.68        5.20      3.43 o 
   1   4  20      160.32      175.18      3.44 o 
   2   4  20        0.11        8.84      2.08 o 
   3   4  20        0.00        0.52      2.08 o 
   4   4  20       13.27        8.41      1.87 o 
  -4   5  20       10.86       10.89      5.36 o 
  -3   5  20       58.17       64.02      9.94 o 
  -2   5  20       50.45       59.62      4.32 o 
  -1   5  20      818.51      834.49     27.53 o 
   0   5  20        2.02        4.78      3.54 o 
   1   5  20      100.38       86.93     11.45 o 
   2   5  20       42.25       43.28      3.43 o 
   3   5  20       12.54        3.85      3.43 o 
   4   5  20        2.00        1.21      1.31 o 
  -4   6  20        2.61        9.43      2.86 o 
  -3   6  20       65.07       64.53      5.43 o 
  -2   6  20       51.78       60.80      5.57 o 
  -1   6  20      232.68      176.90     42.96 o 
   0   6  20      139.96      164.98     14.06 o 
   1   6  20        4.74        6.86      4.68 o 
   2   6  20        9.46       12.17      7.18 o 
   3   6  20        0.09        7.69      2.91 o 
  -3   7  20        0.28        2.91      5.82 o 
  -2   7  20       61.41       58.59     10.66 o 
  -1   7  20        0.62        3.74      4.16 o 
   0   7  20      108.20      100.04      3.85 o 
   1   7  20       14.90       14.46      2.70 o 
   2   7  20       55.11       54.52      8.11 o 
  -1   8  20       44.58       36.72      3.54 o 
   0   8  20       10.11        8.21      2.81 o 
   1   8  20       11.90       10.40      3.54 o 
  -5   0  21        2.01        5.41      3.02 o 
  -3   0  21      312.56      321.64     10.44 o 
  -1   0  21        4.30        4.26      2.29 o 
   1   0  21        0.01        0.52      1.77 o 
   3   0  21       80.65       87.54      6.04 o 
   5   0  21        6.66        6.97      5.41 o 
  -5   1  21        5.87       11.02      4.89 o 
  -4   1  21       15.27       15.83      2.15 o 
  -3   1  21      162.72      171.92      4.68 o 
  -2   1  21       16.42       16.86      1.79 o 
  -1   1  21      207.24      221.04      9.29 o 
   0   1  21       14.41       16.58      3.33 o 
   1   1  21       16.97       16.80      0.95 o 
   2   1  21       35.35       37.09      1.92 o 
   3   1  21        0.17        2.28      0.90 o 
   4   1  21       14.07       13.01      4.89 o 
   5   1  21       39.20       39.19      2.28 o 
  -5   2  21       71.23       70.12      3.37 o 
  -3   2  21      612.68      604.58     39.10 o 
  -2   2  21      439.57      457.00     11.62 o 
  -1   2  21       49.52       63.29      1.25 o 
   0   2  21      333.99      365.45     75.94 o 
   1   2  21       11.23       10.16      2.65 o 
   2   2  21      126.40      127.01      3.25 o 
   3   2  21        8.78        8.34      2.39 o 
   4   2  21       15.36       13.65      2.65 o 
   5   2  21        0.00        3.37      2.29 o 
  -5   3  21       23.83       24.55      2.06 o 
  -4   3  21      187.19      213.59     21.88 o 
  -3   3  21      591.15      642.37      6.51 o 
  -2   3  21      483.81      497.70      7.96 o 
  -1   3  21        9.50       10.30      1.07 o 
   0   3  21        0.04        4.26      3.22 o 
   1   3  21       42.87       43.94      3.33 o 
   2   3  21        0.01        1.87      0.94 o 
   3   3  21      165.25      143.67      3.44 o 
   4   3  21       34.07       36.77      2.74 o 
   5   3  21        0.30        7.31      6.24 o 
  -5   4  21        1.31        2.23      3.00 o 
  -4   4  21        0.63        4.26      3.22 o 
  -3   4  21        0.35        0.83      2.50 o 
  -2   4  21      138.70      137.89      7.50 o 
  -1   4  21       73.19       71.20      6.40 o 
   0   4  21       19.73       15.18      6.34 o 
   1   4  21      173.23      169.26      9.28 o 
   2   4  21      100.03      100.05      3.85 o 
   3   4  21        7.70        3.92      1.94 o 
   4   4  21        1.33        1.99      1.77 o 
  -4   5  21        2.66        7.19      2.84 o 
  -3   5  21       17.03       14.94      4.37 o 
  -2   5  21       82.80       88.52      4.11 o 
  -1   5  21      191.56      187.96     45.81 o 
   0   5  21      111.75      116.21      6.25 o 
   1   5  21       10.96       11.44      3.22 o 
   2   5  21       86.90       89.30      6.66 o 
   3   5  21        0.14        3.02      4.47 o 
   4   5  21       12.32       12.53      2.43 o 
  -4   6  21        1.17        6.47      4.32 o 
  -3   6  21       41.34       47.01      3.93 o 
  -2   6  21       27.22       24.10      2.03 o 
  -1   6  21      186.02      182.05      5.21 o 
   0   6  21       34.41       37.55      2.81 o 
   1   6  21       17.20       18.93      3.95 o 
   2   6  21       46.92       45.05      7.39 o 
   3   6  21       16.59       19.55      5.10 o 
  -3   7  21        0.75        2.50      2.81 o 
  -2   7  21       27.33       26.12      2.81 o 
  -1   7  21      227.18      211.08      3.75 o 
   0   7  21      109.48      100.67      7.81 o 
   1   7  21       86.97       73.69      7.70 o 
   2   7  21        0.03        9.77      5.20 o 
  -1   8  21      128.44      118.90      4.27 o 
   0   8  21       48.50       42.03      5.83 o 
   1   8  21        2.12       16.22      5.93 o 
  -4   0  22     1254.42     1499.81     12.56 o 
  -2   0  22       43.97       52.23      2.29 o 
   2   0  22      247.57      273.49     16.07 o 
   4   0  22        0.09        1.25      2.81 o 
  -5   1  22       70.26       69.87      4.32 o 
  -4   1  22      256.69      268.42     16.01 o 
  -3   1  22        6.63        4.95      1.39 o 
  -2   1  22       65.06       76.05      5.72 o 
  -1   1  22      110.28      116.34      3.14 o 
   0   1  22      192.80      211.02      4.70 o 
   1   1  22       61.38       62.86      1.79 o 
   2   1  22      112.76      106.81      7.50 o 
   3   1  22      162.13      160.15      3.31 o 
   4   1  22      103.07       93.66      5.05 o 
   5   1  22       13.16       14.04      4.52 o 
  -5   2  22      109.77      106.82      8.00 o 
  -4   2  22        0.25        4.12      2.62 o 
  -3   2  22      404.45      389.73     31.83 o 
  -2   2  22        7.00        6.45      3.59 o 
  -1   2  22      249.35      244.22     17.64 o 
   0   2  22       98.24       85.81      1.12 o 
   1   2  22      201.87      209.38      7.09 o 
   2   2  22       49.26       51.80      3.23 o 
   3   2  22       70.40       80.23      2.86 o 
   4   2  22        0.41        4.68      2.60 o 
  -5   3  22        1.35        6.65      3.95 o 
  -4   3  22       43.40       41.86      2.49 o 
  -3   3  22      102.39      116.18      8.54 o 
  -2   3  22       32.90       29.74      3.17 o 
  -1   3  22      285.14      262.00     27.98 o 
   0   3  22       26.30       25.52      2.18 o 
   1   3  22      119.18      111.77      2.13 o 
   2   3  22       11.49       12.64      3.12 o 
   3   3  22       24.46       21.97      2.96 o 
   4   3  22        0.31        4.16      3.85 o 
  -4   4  22        0.10        3.02      3.35 o 
  -3   4  22       62.74       59.98      3.95 o 
  -2   4  22      968.45     1099.07     12.68 o 
  -1   4  22      412.42      384.06     35.71 o 
   0   4  22        7.51        1.35      2.60 o 
   1   4  22      113.91      113.40      5.52 o 
   2   4  22        0.35        0.21      3.95 o 
   3   4  22        2.14        3.30      0.88 o 
   4   4  22       44.86       31.00      1.73 o 
  -4   5  22       10.85       18.55      9.98 o 
  -3   5  22       16.95       20.64      2.76 o 
  -2   5  22      711.01      804.71     30.94 o 
  -1   5  22        0.57        1.33      0.82 o 
   0   5  22      292.65      302.02     12.31 o 
   1   5  22       12.16        9.78      3.64 o 
   2   5  22       28.29       21.22      6.55 o 
   3   5  22        3.90        7.17      4.47 o 
   4   5  22        7.86       10.34      1.22 o 
  -3   6  22        3.61        5.10      3.54 o 
  -2   6  22        0.04        1.04      1.65 o 
  -1   6  22       94.17       86.29      6.04 o 
   0   6  22      200.69      206.36     18.55 o 
   3   6  22        0.04       11.23      5.20 o 
  -2   7  22       25.98       24.79      1.21 o 
  -1   7  22        0.89        7.69      5.41 o 
   0   7  22       15.26       16.74      5.51 o 
   1   7  22        0.28        9.15      5.30 o 
   2   7  22        2.92        1.04      5.72 o 
   0   8  22       23.36       11.86      4.47 o 
  -5   0  23        9.41       14.25      4.58 o 
  -3   0  23       72.51       66.61      5.31 o 
  -1   0  23       15.93       24.96      4.89 o 
   1   0  23      293.30      311.32      4.60 o 
   3   0  23       83.43       73.69      3.33 o 
   5   0  23        0.47        1.04      4.26 o 
  -5   1  23        7.21        8.94      3.64 o 
  -4   1  23       25.27       23.63      3.00 o 
  -3   1  23       25.92       25.01      6.19 o 
  -2   1  23       21.58       19.71      1.97 o 
  -1   1  23        8.10        9.30      1.24 o 
   0   1  23      780.84      817.42      8.44 o 
   1   1  23       68.84       67.65      2.14 o 
   2   1  23       14.08       11.53      2.19 o 
   3   1  23        1.97        6.64      2.81 o 
   4   1  23        4.01        3.66      1.32 o 
   5   1  23       10.51       10.31      2.23 o 
  -5   2  23        0.12        5.20      2.50 o 
  -4   2  23        1.18        4.91      1.83 o 
  -3   2  23      568.28      588.57     36.03 o 
  -2   2  23       47.09       48.09      3.80 o 
  -1   2  23       22.90       16.98      3.07 o 
   0   2  23      113.41      111.11      1.65 o 
   1   2  23      251.26      252.48      4.49 o 
   2   2  23       17.97       16.88      1.61 o 
   3   2  23        8.13        9.66      1.58 o 
   4   2  23       12.07       14.39      3.05 o 
  -5   3  23       13.60       13.40      3.03 o 
  -4   3  23        4.04        2.81      3.43 o 
  -3   3  23       37.69       38.39      2.74 o 
  -2   3  23       94.20       93.08      1.77 o 
  -1   3  23       44.90       38.86      5.62 o 
   0   3  23      317.44      309.98      6.52 o 
   1   3  23      555.41      538.37     37.35 o 
   2   3  23        3.80        5.15      0.81 o 
   3   3  23        7.07        9.81      1.62 o 
   4   3  23        2.12        3.24      1.60 o 
  -4   4  23        1.98        6.34      3.12 o 
  -2   4  23      374.88      394.79     47.90 o 
  -1   4  23       17.76       16.82      3.59 o 
   0   4  23      688.35      756.28     42.81 o 
   1   4  23       26.51       27.25      3.74 o 
   2   4  23        1.43        9.98      4.06 o 
   3   4  23        7.95        6.53      1.87 o 
   4   4  23        0.09        1.25      1.98 o 
  -4   5  23       11.16        9.54      4.68 o 
  -3   5  23       10.99       12.11      2.81 o 
  -2   5  23      351.54      363.04     41.76 o 
  -1   5  23      175.60      172.05     17.40 o 
   0   5  23       50.98       34.85     14.88 o 
   1   5  23       28.15       22.15      2.39 o 
   2   5  23       13.03        8.84      4.58 o 
   3   5  23       35.10       27.67      5.41 o 
  -3   6  23        3.39        5.71      2.64 o 
  -2   6  23        7.88       11.02      2.18 o 
  -1   6  23      856.53      937.58     57.54 o 
   0   6  23        9.03       20.07      4.89 o 
   1   6  23       36.93       38.38      4.78 o 
   2   6  23       38.03       38.70      8.01 o 
   3   6  23        1.65        4.37      3.33 o 
  -2   7  23       47.59       49.07      1.69 o 
  -1   7  23      195.76      190.88     19.59 o 
   0   7  23        2.60       11.02      5.30 o 
  -4   0  24      144.93      148.83      7.08 o 
  -2   0  24      251.99      218.91     14.30 o 
   0   0  24      514.41      493.09      7.23 o 
   2   0  24     1390.64     1520.16     12.71 o 
   4   0  24       87.47       82.22      5.83 o 
  -5   1  24        1.29        4.99      3.54 o 
  -4   1  24        4.33        9.80      2.39 o 
  -2   1  24        3.52        5.20      2.50 o 
  -1   1  24        1.83        3.02      2.70 o 
   0   1  24       30.61       25.74      2.49 o 
   1   1  24      418.91      434.09      6.01 o 
   2   1  24      601.26      626.30     48.42 o 
   3   1  24       22.24       22.33      2.46 o 
   4   1  24       17.86       21.84      3.40 o 
  -5   2  24       96.50      105.56      5.63 o 
  -4   2  24       11.17       17.88      4.16 o 
  -3   2  24      167.39      159.03      4.27 o 
  -2   2  24       63.62       59.48      1.93 o 
  -1   2  24        9.09        8.07      1.46 o 
   0   2  24      116.90      114.49      5.16 o 
   1   2  24      172.82      177.46      3.02 o 
   2   2  24       48.67       50.06      2.71 o 
   3   2  24      139.55      152.01      3.94 o 
   4   2  24       38.59       42.10      2.83 o 
  -4   3  24        0.05        4.99      3.12 o 
  -3   3  24       87.44       88.11      4.02 o 
  -2   3  24        0.65        1.04      2.29 o 
  -1   3  24        3.82        5.82      0.94 o 
   0   3  24      897.80      962.98      9.76 o 
   1   3  24       37.74       28.38      1.32 o 
   2   3  24        4.74        3.17      1.59 o 
   3   3  24      181.26      178.87      5.63 o 
   4   3  24        2.66        5.72      2.29 o 
  -4   4  24       44.45       51.93     14.04 o 
  -3   4  24        0.83        9.56      4.57 o 
  -2   4  24       95.76      109.67      4.88 o 
  -1   4  24      352.36      384.68      7.90 o 
   0   4  24     1275.51     1327.95     94.79 o 
   1   4  24        3.74        7.90      3.85 o 
   2   4  24       49.16       48.59      5.83 o 
   3   4  24       19.79       15.49      0.52 o 
   4   4  24       15.38       10.92      2.01 o 
  -4   5  24        2.01        6.97      3.74 o 
  -3   5  24        3.41        3.19      2.18 o 
  -2   5  24        0.60        2.93      1.61 o 
  -1   5  24      213.95      238.96     14.49 o 
   0   5  24        6.96       11.23      3.64 o 
   1   5  24        9.49       13.31      3.02 o 
   2   5  24        3.48        5.51      4.68 o 
  -3   6  24        3.25        5.71      2.82 o 
  -2   6  24       91.28       94.52     13.06 o 
  -1   6  24       55.17       58.89      3.43 o 
   0   6  24        1.37       11.65      5.30 o 
   2   6  24        0.21        2.08      3.33 o 
  -2   7  24       80.84       67.45     13.74 o 
  -1   7  24       93.66       89.92      5.52 o 
   0   7  24       29.03       17.06      8.53 o 
   1   7  24        2.80        5.51      2.91 o 
  -5   0  25        7.53       14.97      3.95 o 
  -3   0  25       40.68       42.03      2.50 o 
  -1   0  25        3.73        0.21      2.60 o 
   1   0  25      123.73      135.72      2.29 o 
   3   0  25        5.64        6.34      2.60 o 
  -5   1  25        3.09        6.07      2.40 o 
  -4   1  25       58.14       52.53      3.02 o 
  -3   1  25       74.66       68.83      2.97 o 
  -2   1  25       64.68       66.50      8.43 o 
  -1   1  25        1.16        4.38      2.08 o 
   0   1  25      173.01      176.83      2.87 o 
   1   1  25      593.63      593.79      6.67 o 
   2   1  25       54.12       53.20      3.33 o 
   3   1  25       38.35       38.23      2.37 o 
   4   1  25        1.16        1.87      3.54 o 
  -5   2  25       27.97       37.72      8.94 o 
  -4   2  25       27.44       28.20      2.98 o 
  -3   2  25        3.47        7.38      2.81 o 
  -1   2  25       82.90       77.35      3.75 o 
   0   2  25      365.75      369.16     14.42 o 
   1   2  25     1975.15     2149.00     96.91 o 
   2   2  25      117.64      138.18      4.92 o 
   3   2  25       79.80       93.04      2.08 o 
   4   2  25        4.14        4.40      2.28 o 
  -4   3  25        3.15        8.01      3.43 o 
  -3   3  25        0.09        4.19      2.67 o 
  -2   3  25        0.71        3.61      1.66 o 
  -1   3  25        6.54        5.69      1.36 o 
   0   3  25      211.87      218.32     12.98 o 
   1   3  25        6.26        5.21      1.61 o 
   2   3  25        9.05       10.54      1.21 o 
   3   3  25       29.17       35.89      2.18 o 
   4   3  25        7.07        7.65      1.66 o 
  -4   4  25       85.52       96.06     13.48 o 
  -3   4  25       29.18       28.77      3.80 o 
  -2   4  25      104.26      111.82      8.07 o 
  -1   4  25       12.79        9.55      2.42 o 
   0   4  25      178.67      179.45      6.88 o 
   1   4  25       35.86       37.55      2.81 o 
   2   4  25       62.11       52.23      5.62 o 
   3   4  25        2.95        4.68      3.12 o 
   4   4  25       52.85       49.58      3.12 o 
  -2   5  25        2.03        3.27      3.12 o 
  -1   5  25       45.70       46.65      2.95 o 
   0   5  25        0.12        3.74      3.02 o 
   1   5  25       70.07       69.30      5.41 o 
   2   5  25       14.55       10.40      6.24 o 
   3   5  25       30.08       27.67      3.02 o 
  -3   6  25       76.79       86.97      4.19 o 
  -2   6  25        6.18        7.28      2.19 o 
  -1   6  25      270.42      298.47     17.83 o 
   1   6  25        0.02        4.37      4.89 o 
   2   6  25        6.13        2.50      5.51 o 
  -1   7  25       19.13       17.58      3.74 o 
   0   7  25       53.38       31.83      6.87 o 
  -4   0  26       31.75       26.94      6.34 o 
  -2   0  26       53.20       34.13      3.02 o 
   0   0  26       44.67       42.86      5.51 o 
   2   0  26     1442.39     1414.85     56.33 o 
   4   0  26       10.66        8.94      5.20 o 
  -5   1  26        2.37        6.65      3.09 o 
  -4   1  26       11.82       10.02      2.35 o 
  -3   1  26       90.43       83.31      3.54 o 
  -2   1  26       53.49       56.89      2.24 o 
  -1   1  26       10.70       12.04      1.90 o 
   0   1  26        9.87        3.12      6.86 o 
   1   1  26      402.74      409.74     10.35 o 
   2   1  26      407.76      419.85      8.67 o 
   3   1  26        1.82        6.70      2.05 o 
  -4   2  26        3.11        2.72      2.80 o 
  -3   2  26       17.89       13.24      3.64 o 
  -2   2  26       32.95       31.07      4.84 o 
  -1   2  26       85.32       79.41      4.32 o 
   0   2  26      411.24      422.50     17.36 o 
   1   2  26      687.55      719.91      6.74 o 
   2   2  26        8.30        3.63      2.39 o 
   3   2  26      233.40      237.66      7.51 o 
   4   2  26       40.23       54.05      6.71 o 
  -4   3  26        1.25        2.44      2.12 o 
  -3   3  26        0.55        9.77      5.61 o 
  -2   3  26       30.39       40.34      7.65 o 
  -1   3  26        1.94        3.95      1.25 o 
   0   3  26       11.92       11.65      1.15 o 
   1   3  26        0.22        0.00      0.94 o 
   2   3  26       86.43       86.87      3.20 o 
   3   3  26       69.39       83.78      2.65 o 
   4   3  26       19.27       18.70      3.46 o 
  -4   4  26       59.48       75.00      9.10 o 
  -3   4  26       51.22       61.41      7.96 o 
  -2   4  26       16.14       19.92      2.04 o 
  -1   4  26       76.74       71.30      3.14 o 
   0   4  26       84.55       74.39      7.55 o 
   1   4  26       35.31       35.99      4.26 o 
   2   4  26       48.93       59.40      5.93 o 
   3   4  26       20.68       24.40      3.64 o 
  -3   5  26        7.69        7.62      2.52 o 
  -2   5  26       12.09        7.90      0.94 o 
  -1   5  26       23.99       21.87      6.66 o 
   0   5  26       35.04       24.03      6.35 o 
   1   5  26       50.27       49.94      4.99 o 
   2   5  26        4.13       12.79      4.89 o 
  -2   6  26       35.53       29.05      1.61 o 
  -1   6  26      122.53      112.65      8.23 o 
   0   6  26       41.50       52.22      6.03 o 
   1   6  26        4.61        7.49      6.34 o 
   2   6  26        1.32        4.68      5.61 o 
  -1   7  26       46.29       44.11     12.38 o 
  -3   0  27      102.26       84.01      3.54 o 
  -1   0  27      303.73      297.75      7.83 o 
   1   0  27     3482.75     3726.44     48.24 o 
   3   0  27      164.41      141.88     10.00 o 
  -4   1  27        1.45        3.18      1.79 o 
  -3   1  27        1.29        5.09      3.54 o 
  -2   1  27        9.17        9.05      3.95 o 
  -1   1  27       97.44      113.36      2.91 o 
   0   1  27        3.50        1.33      1.29 o 
   1   1  27      189.91      192.06     10.89 o 
   2   1  27      409.68      447.44     18.03 o 
   3   1  27       48.96       54.88      5.36 o 
   4   1  27        4.43        5.61      2.76 o 
  -4   2  27        2.83        3.54      4.58 o 
  -3   2  27        0.93        4.04      1.53 o 
  -2   2  27       19.14       27.40      1.58 o 
  -1   2  27      143.32      123.06      5.05 o 
   0   2  27      150.30      136.42      6.46 o 
   1   2  27       33.70       35.05      1.82 o 
   2   2  27      188.27      183.84     17.04 o 
   3   2  27      102.94      110.87      4.32 o 
   4   2  27        0.06        2.05      1.88 o 
  -4   3  27        5.44        7.17      4.47 o 
  -3   3  27       23.80       22.23      2.63 o 
  -2   3  27        1.06        5.41      2.50 o 
  -1   3  27       18.51       16.17      1.73 o 
   0   3  27      133.16      146.26      4.92 o 
   1   3  27        0.78        4.16      3.85 o 
   2   3  27       21.98       18.74      1.33 o 
   3   3  27       57.70       64.76      2.81 o 
   4   3  27        2.53        5.20      1.44 o 
  -4   4  27        4.50        4.24      2.66 o 
  -3   4  27       93.19       85.26      2.14 o 
  -2   4  27        0.09        2.46      1.32 o 
  -1   4  27      140.91      140.33      8.59 o 
   0   4  27       74.45       69.76      7.65 o 
   1   4  27       14.21       12.79      4.58 o 
   3   4  27       28.25       12.43     11.18 o 
  -3   5  27        3.86       14.25      5.10 o 
  -2   5  27       22.75       20.83      2.25 o 
  -1   5  27        2.17        2.08      0.62 o 
   0   5  27       19.13       12.38      2.91 o 
   2   5  27        0.95       15.70      5.09 o 
  -2   6  27        3.47        1.46      1.04 o 
  -1   6  27        4.95        4.37      4.16 o 
   1   6  27        4.78       11.65      3.12 o 
   2   6  27        0.75        4.26      2.91 o 
  -4   0  28       20.77       28.70      5.82 o 
   0   0  28      176.60      174.35      3.44 o 
   2   0  28       50.22       50.77      5.51 o 
  -4   1  28        1.80        6.38      2.46 o 
  -3   1  28       31.99       29.99      4.68 o 
  -2   1  28        0.05        5.51      3.54 o 
  -1   1  28        2.11        3.12      2.60 o 
   0   1  28        0.15        4.68      3.02 o 
   1   1  28       70.63       68.41      2.39 o 
   2   1  28       20.00       21.96      2.18 o 
   3   1  28       24.65       30.44      3.69 o 
   4   1  28       10.73        7.72      3.64 o 
  -4   2  28        0.02        5.41      3.33 o 
  -3   2  28        0.03        3.00      2.31 o 
  -2   2  28      375.40      359.33      3.47 o 
  -1   2  28       12.88       11.02      1.89 o 
   0   2  28        0.66        4.37      3.95 o 
   2   2  28      196.65      208.80     15.53 o 
   4   2  28        1.10        1.66      4.78 o 
  -3   3  28       21.10       20.65      3.80 o 
  -2   3  28        2.96        4.16      1.67 o 
  -1   3  28       21.49       32.34      4.21 o 
   0   3  28       16.81       22.77      2.29 o 
   1   3  28       68.84       71.19      1.55 o 
   2   3  28       99.10      107.61     11.50 o 
   3   3  28       60.72       55.18      6.35 o 
  -3   4  28       68.33       65.13      2.90 o 
  -2   4  28       78.27       78.33      6.56 o 
  -1   4  28       22.81       20.75      2.18 o 
   0   4  28        2.12        3.48      3.07 o 
   1   4  28       15.17       18.72      3.33 o 
   2   4  28        9.35       14.45      4.68 o 
   3   4  28       48.68       44.11      7.28 o 
  -2   5  28        1.42        0.78      1.96 o 
  -1   5  28        1.14        1.46      0.83 o 
   0   5  28        2.13        4.68      4.37 o 
   1   5  28        0.27        4.99      2.70 o 
   2   5  28        0.94       11.44      5.41 o 
  -2   6  28        9.12        6.93      1.53 o 
   0   6  28        3.63        6.97      6.13 o 
   1   6  28       15.62       19.55      6.24 o 
  -3   0  29       15.17       11.02      2.81 o 
  -1   0  29      833.14      730.83     22.80 o 
   3   0  29        1.50        3.22      2.50 o 
  -4   1  29       37.38       38.53      2.24 o 
  -3   1  29        7.01        7.49      2.81 o 
  -2   1  29        2.15        2.78      1.57 o 
  -1   1  29        3.66        6.97      3.74 o 
   0   1  29       50.09       55.67      4.89 o 
   1   1  29        1.82       10.40      4.16 o 
   2   1  29      333.99      337.39     12.58 o 
   3   1  29        0.10        3.99      1.61 o 
   4   1  29        3.56        4.33      1.94 o 
  -3   2  29       75.51       63.07      5.20 o 
  -2   2  29      215.56      189.15      2.41 o 
  -1   2  29       84.78       85.28      4.22 o 
   0   2  29      487.76      492.58      4.50 o 
   1   2  29       42.24       46.02      1.61 o 
   2   2  29      227.56      229.00     32.11 o 
   3   2  29        7.34        7.39      5.46 o 
  -4   3  29        6.13        5.09      2.25 o 
  -3   3  29        1.08        2.81      3.54 o 
  -2   3  29        3.18       10.61      2.29 o 
  -1   3  29        7.63        7.17      2.24 o 
   0   3  29       37.03       45.93      1.63 o 
   1   3  29        1.92        3.70      1.10 o 
   2   3  29      117.08      126.70      2.14 o 
   3   3  29       14.07       16.69      2.50 o 
  -3   4  29       22.29       29.54      2.84 o 
  -2   4  29        3.15        5.01      2.26 o 
  -1   4  29        5.33        4.75      1.16 o 
   0   4  29       19.72       17.74      1.44 o 
   1   4  29       30.96       31.83      4.68 o 
   2   4  29       26.39       31.51      5.10 o 
   3   4  29       21.35       11.44      3.95 o 
  -1   5  29        5.20        6.35      1.41 o 
   0   5  29        1.01        8.01      5.09 o 
   1   5  29       25.58       27.98      5.82 o 
   2   5  29        2.82        3.85      3.95 o 
  -1   6  29       17.20        6.03      3.64 o 
   0   6  29        4.55        8.01      4.16 o 
  -2   0  30      614.77      482.81     28.49 o 
   0   0  30        0.11        7.38      2.08 o 
   2   0  30       33.08       26.63      4.68 o 
  -4   1  30        8.46        3.54      3.85 o 
  -3   1  30        0.00        4.37      4.16 o 
  -2   1  30       15.21       14.41      2.60 o 
  -1   1  30        7.99        5.31      1.91 o 
   0   1  30       17.12       19.88      2.61 o 
   1   1  30       21.80       20.28      4.89 o 
   2   1  30        0.04        3.38      2.09 o 
   3   1  30       46.23       44.24      2.17 o 
  -4   2  30        7.83        4.00      2.69 o 
  -3   2  30       13.82       14.97      3.27 o 
  -2   2  30        4.85        4.21      1.82 o 
  -1   2  30        4.60        7.76      1.43 o 
   0   2  30      184.21      168.25      4.64 o 
   1   2  30        5.89        6.60      2.34 o 
   2   2  30       20.59       14.46      2.32 o 
   3   2  30       15.54       13.09      1.63 o 
  -3   3  30        3.55        2.71      2.67 o 
  -2   3  30       50.28       46.63      5.25 o 
  -1   3  30       25.92       28.33      2.60 o 
   0   3  30        0.43        2.46      1.87 o 
   1   3  30        9.51        7.70      1.98 o 
   2   3  30       24.25       23.73      1.82 o 
   3   3  30       45.80       48.96      2.60 o 
  -3   4  30       58.80       52.78      6.50 o 
  -2   4  30       39.73       40.55      3.90 o 
  -1   4  30       11.37        9.20      2.18 o 
   0   4  30       80.75       92.95      2.85 o 
   1   4  30       70.60       80.96      9.26 o 
   2   4  30       21.13       22.78      4.89 o 
  -2   5  30        6.46        4.99      2.39 o 
  -1   5  30       17.95       16.71      2.05 o 
   0   5  30       18.61       19.55      4.89 o 
  -3   0  31       51.14       42.03      3.33 o 
  -1   0  31      351.57      289.95      5.53 o 
   1   0  31       53.26       53.58      1.87 o 
   3   0  31       44.57       38.70      4.06 o 
  -4   1  31        6.00       10.71      5.67 o 
  -3   1  31       16.48       19.59      6.19 o 
  -2   1  31       30.45       22.46      9.93 o 
  -1   1  31       62.39       61.23      1.86 o 
   0   1  31       61.13       54.27      2.03 o 
   1   1  31       54.39       57.74      2.91 o 
   2   1  31       91.44      102.46     10.25 o 
   3   1  31        0.90        3.12      2.08 o 
  -3   2  31       29.50       27.55      2.03 o 
  -2   2  31       41.56       47.02      5.93 o 
  -1   2  31      196.55      170.75      5.16 o 
   0   2  31       38.44       34.41      1.65 o 
   1   2  31       50.22       48.20      2.97 o 
   2   2  31       54.51       56.50      7.44 o 
   3   2  31       25.43       27.11      2.23 o 
  -3   3  31        8.64        8.68      2.74 o 
  -2   3  31        5.33        6.66      1.25 o 
  -1   3  31        8.52        8.62      3.54 o 
   0   3  31       20.30       21.65      4.37 o 
   1   3  31       21.69       24.18      2.46 o 
   2   3  31       11.90       11.38      2.37 o 
  -2   4  31        3.99        2.91      2.08 o 
  -1   4  31        3.08        4.37      1.77 o 
   0   4  31        1.31        3.85      2.70 o 
   1   4  31       59.41       57.02      3.85 o 
   2   4  31       26.22       33.28      7.07 o 
  -2   5  31        0.00        2.06      1.92 o 
  -1   5  31        0.83        2.17      2.08 o 
   1   5  31        9.77       10.61      3.54 o 
  -2   0  32       42.62       26.01     11.55 o 
   0   0  32      158.19      147.29      7.08 o 
   2   0  32        6.36        8.42      2.08 o 
  -3   1  32        1.92        3.84      2.47 o 
  -2   1  32       43.90       42.12      3.90 o 
  -1   1  32      128.24      107.11      5.88 o 
   1   1  32       23.75       23.40      1.56 o 
   2   1  32       65.34       72.48      5.67 o 
   3   1  32        5.47        5.59      2.25 o 
  -3   2  32       24.40       14.87      2.24 o 
  -2   2  32        6.53        5.14      1.94 o 
  -1   2  32       87.99       70.36      3.17 o 
   0   2  32       27.31       29.28      2.65 o 
   1   2  32       11.12       16.30      2.86 o 
   2   2  32        3.82        3.34      2.13 o 
   3   2  32       12.70       12.80      2.54 o 
  -3   3  32        7.04        3.71      4.06 o 
  -2   3  32        8.50       12.31      2.62 o 
  -1   3  32        1.65        2.81      1.66 o 
   0   3  32        3.26        2.97      1.72 o 
   1   3  32        7.35        6.99      2.13 o 
   2   3  32        0.64        1.87      1.46 o 
  -2   4  32        2.14        2.64      2.89 o 
  -1   4  32       27.61       30.16      2.55 o 
   0   4  32       70.73       66.47      3.52 o 
   1   4  32       40.74       45.87      7.91 o 
  -1   5  32       23.00        8.72      8.48 o 
   0   5  32        8.55       27.66      6.14 o 
  -3   0  33        0.20        3.64      3.85 o 
  -1   0  33        4.89        8.84      1.77 o 
   1   0  33       18.76       15.50      3.33 o 
  -2   1  33       32.53       25.73      3.35 o 
  -1   1  33       15.68       18.10      1.63 o 
   0   1  33        3.68        3.85      1.77 o 
   1   1  33       13.51       15.40      2.81 o 
   2   1  33       27.75       28.64      2.60 o 
  -3   2  33        0.15        6.13      3.02 o 
  -2   2  33        0.61        4.71      4.42 o 
  -1   2  33       32.29       29.19      1.83 o 
   0   2  33        0.23        1.04      4.26 o 
   1   2  33       28.58       26.21      2.74 o 
   2   2  33        3.83        3.05      2.13 o 
  -2   3  33       13.47       19.52      2.81 o 
  -1   3  33       11.95       11.39      1.70 o 
   0   3  33       53.81       50.42      2.74 o 
   1   3  33        7.00        7.71      1.84 o 
   2   3  33        0.09        0.64      0.92 o 
  -2   4  33        0.02        2.17      1.70 o 
  -1   4  33        0.61        3.66      1.75 o 
   0   4  33       74.13       65.21      3.85 o 
   1   4  33        7.40       14.04      5.30 o 
   0   0  34        5.31       10.61      3.12 o 
   2   0  34        6.46        7.49      2.29 o 
  -3   1  34       22.13       32.35      2.39 o 
  -2   1  34        4.82        5.56      2.35 o 
  -1   1  34        2.47        0.62      1.77 o 
   1   1  34       52.96       49.75      4.58 o 
   2   1  34        5.93       10.26      3.02 o 
  -2   2  34       32.04       34.19      2.73 o 
  -1   2  34        0.89        4.02      2.13 o 
   0   2  34        6.97        7.18      1.40 o 
   1   2  34       13.06       12.37      1.77 o 
  -2   3  34        4.14        8.55      5.25 o 
  -1   3  34        0.40        2.75      4.06 o 
   0   3  34       47.62       49.29      2.24 o 
   1   3  34       18.45       17.44      2.38 o 
  -1   4  34        0.61        0.89      1.87 o 
   0   4  34       17.95        8.79      2.32 o 
  -1   0  35       72.48       77.00      7.39 o 
   1   0  35        1.59        4.68      3.43 o 
  -1   1  35        2.04        2.34      1.47 o 
   0   1  35       20.83       21.32      2.42 o 
   1   1  35       11.59       16.30      2.56 o 
   2   1  35       13.23       15.86      2.81 o 
  -2   2  35        3.68        6.65      4.78 o 
  -1   2  35        0.72        1.76      2.54 o 
   0   2  35        0.58        1.87      1.98 o 
   1   2  35        2.70        4.16      1.98 o 
  -1   3  35        5.47        4.41      2.18 o 
   0   3  35        0.24        1.46      1.46 o 
   1   3  35        1.87        3.41      1.53 o 
  -2   0  36       11.22       14.04      3.12 o 
   0   0  36        4.08        5.20      2.50 o 
  -2   1  36       12.60        7.88      2.32 o 
  -1   1  36        0.46        0.73      2.60 o 
   0   1  36       25.86       22.81      2.55 o 
   1   1  36        1.81        3.96      4.32 o 
  -1   2  36        6.76        4.94      3.69 o 
   0   2  36        7.45        6.69      2.44 o 
   1   2  36        2.04        3.95      2.81 o 
  -1   0  37        2.87        8.84      4.16 o 
  -1   1  37        1.97        1.87      1.77 o 
   0   1  37        2.04        6.16      2.33 o 
                                                 
